# Supplementary material for: I3: A Self-organising Learning Workflow for Intuitive Integrative Interpretation of Complex Genetic Data
Source: Genomics Proteomics Bioinformatics. 2019 Nov 23;17(5):503–10. doi: 10.1016/j.gpb.2018.10.006 (PMC7056857; doi:10.1016/j.gpb.2018.10.006)
Supplement: Supplementary data 5 [file mmc5.xlsx]

## Sheet: Table S1
Table S1 Gene clusters identified from the trained tissue map
Note: LoF, loss-of-function.
Gene	LoF intolerance	Clusters (1–9)	Cerebellar hemisphere	Cerebellum	Hippocampus	Hypothalamus	Anterior cingulate cortex (BA24)	Putamen (basal ganglia)	Nucleus accumbens (basal ganglia)	Frontal cortex (BA9)	Caudate nucleus (basal ganglia)	Cortex	Whole blood
MFN2	1	1	0.427109	0.86815	0.43821	1.1723	0.215266	0.488445	0.372325	0.288367	0.288542	0.278156	57.9741
SMG5	1	1	0.385055	1.14993	0.215621	0.196726	0.260244	1.36247	0.345221	0.218108	0.572804	0.216791	72.204
MDGA1	1	1	2.64092	2.75488	0.150311	0.149918	0.145453	0.594154	0.801533	0.269572	0.376591	0.714627	62.7354
FADS2	1	1	0.56361	0.548237	0.485566	0.26646	0.347646	0.42637	0.198806	0.276593	0.208188	0.254213	57.8349
CDC16	1	1	1.80005	2.54495	0.134064	0.12947	0.231207	0.399694	1.08591	0.284745	0.701361	0.440579	48.1497
RPL9	1	1	21.1293	26.4203	17.6607	18.9614	14.864	21.2532	25.0693	21.395	29.9524	28.0282	99.4132
TRMT12	1	1	0.279922	0.556889	0.202694	0.149944	0.326903	0.505896	0.289856	0.31166	0.227309	0.397239	45.2736
ZC3H3	1	1	0.65952	0.399515	0.1592	0.275366	0.62797	0.36563	1.06663	0.381733	0.309433	0.249909	44.0971
MARK4	1	1	0.261117	0.469779	0.137229	0.222458	0.626215	0.232782	0.303382	0.409206	0.324633	0.282752	46.2503
RBM6	1	1	3.94604	10.7793	0.981337	1.43319	4.48677	3.6247	6.98856	5.03977	3.3232	3.63391	35.8479
PPIE	1	1	4.25154	5.07711	4.47771	4.2327	0.969247	5.17691	5.19415	2.47213	8.18978	6.22456	40.4645
PCGF3	1	1	4.93917	4.63263	0.286979	0.275366	1.43574	0.606469	0.279763	1.88101	0.520649	1.24724	34.6791
CTNNA1	1	1	3.6274	2.82315	0.146819	0.313217	0.27045	0.598062	0.712158	2.17553	2.03152	1.06552	35.2467
CTDP1	1	1	0.80148	0.492096	0.136386	0.12922	0.378158	0.3842	0.42752	0.324922	0.389411	0.263526	35.3551
PPP5C	1	1	0.631522	0.356197	0.201353	0.136962	0.285792	0.182373	0.456753	0.22665	0.255964	0.461287	37.7564
YIPF5	1	1	1.38443	0.616176	0.200753	0.324136	0.206711	0.385124	0.190879	0.424319	0.328575	0.347484	32.8081
SKAP2	1	1	0.475399	1.38172	0.334256	0.230194	0.17604	0.323113	0.387359	0.596914	0.363642	0.515914	33.8769
IQSEC3	1	1	0.507659	2.88896	0.140988	0.368504	0.15177	0.378377	0.454883	0.298529	0.23848	0.34094	31.3515
USP10	1	1	0.446329	1.21785	0.15531	0.202352	0.249676	0.253761	1.32245	0.207643	0.268229	0.388008	31.6085
AKAP10	1	1	0.314119	0.408914	0.190374	0.14821	0.171292	0.267721	0.408327	0.166662	0.299113	0.529739	29.7682
TENM1	1	1	0.339402	0.442003	0.183933	0.156188	0.916526	0.366623	0.433601	0.56652	1.03285	0.624904	29.9244
NUP85	1	1	12.9559	19.4128	5.4798	3.56009	1.79317	3.92696	5.66107	3.54926	5.01239	4.55144	25.7488
EYA3	1	1	6.68231	13.2333	0.712019	0.380272	4.69092	0.731764	0.993418	3.99933	1.3133	3.46866	30.9798
TMEM63C	1	1	1.98711	7.03561	0.137459	0.540736	0.170537	0.197811	0.505541	0.351968	0.792751	1.08072	26.9435
NCSTN	1	1	0.457249	0.84773	0.255508	0.183366	0.258105	0.283933	0.190923	0.177506	1.73511	0.361245	26.8187
L3MBTL3	1	1	0.29703	0.507934	0.300768	0.146642	0.285388	0.2441	0.296216	1.21688	0.220042	0.606804	27.5932
RAPGEF1	1	1	1.91644	0.947849	0.316976	0.18988	0.318236	0.164736	1.05433	0.176884	0.583662	0.271017	26.9562
EHMT1	1	1	0.406241	0.378933	0.165194	0.283947	0.201245	0.337801	0.446005	0.185108	0.20949	0.672326	27.4287
WARS	1	1	0.777877	0.72627	0.320411	0.137337	0.414686	0.253354	0.422494	0.194591	0.235866	0.334738	26.5239
MYEF2	1	1	0.231931	0.264067	0.186134	0.212984	0.199649	0.325163	0.212171	0.261245	0.26936	0.663764	26.8319
TMEM204	1	1	0.27614	0.514702	0.198229	0.131201	0.202343	0.191	0.212816	0.338232	0.410801	0.432367	26.3366
FGF13	1	1	0.234127	0.307205	0.179185	0.339314	0.276571	0.181214	0.247318	0.21646	0.440133	0.850741	27.5928
MAP7D1	1	1	0.501039	0.349247	0.191765	0.513589	0.183295	0.278409	0.330115	0.338572	0.235657	0.303503	23.4512
NAV1	1	1	0.567728	0.271176	0.663542	0.135741	0.330938	0.295777	0.260842	0.303088	0.335132	0.255538	24.8962
NDST1	1	1	0.82691	0.299918	0.255411	0.82682	0.220647	0.210798	0.202926	0.195951	0.296261	0.22981	24.9871
LARP1	1	1	0.551892	0.239085	1.231	0.205826	0.165329	0.209984	0.498301	0.170201	0.511555	0.348964	23.7314
PGM5	1	1	0.969627	1.61218	0.225234	0.132093	0.37685	0.582294	0.234448	0.287473	0.214073	0.52467	24.5335
PRMT5	1	1	0.38283	0.245705	0.134097	0.167725	0.315584	0.218623	0.292568	0.202946	1.01176	0.253002	24.1056
HERC2	1	1	0.241443	0.312261	0.340194	0.435625	0.211256	0.244827	0.29819	0.225174	0.221469	0.237547	23.8594
BRD7	1	1	0.416835	0.247865	0.187814	0.258321	0.330918	0.276841	0.392312	0.264389	0.236362	0.338589	25.7188
LGALS9C	1	1	0	0	0	0	0	0	0	0	0	0	24.6861
PADI2	0	1	0.271103	0.476434	0.353183	0.516528	0.264438	0.34279	0.263415	0.296759	0.266024	0.28493	86.9462
PAQR6	0	1	0.419775	0.415244	0.169112	0.15936	0.182036	0.433712	0.483987	0.279924	0.260743	0.695462	69.7853
RNPEP	0	1	0.720269	1.0989	0.20257	0.491229	0.487302	0.164552	0.358067	0.274097	0.52857	0.803553	62.5052
ADCY3	0	1	0.325407	0.597599	0.219267	0.130222	1.88025	0.228281	0.477805	1.33492	0.319857	0.314419	46.6214
MFSD9	0	1	0.469177	0.343746	0.328499	0.176853	0.174891	0.202035	0.283587	0.180962	0.32616	0.628675	74.2257
PSD4	0	1	0.265439	0.327216	0.146669	1.13404	0.239926	0.215976	0.609105	0.311842	0.25931	0.322914	46.7406
CHST13	0	1	0	0	1.6529	0.284452	0.232564	0	0.272086	0.290873	0.448174	0.525747	47.8854
DGKQ	0	1	0.239956	0.735572	1.49356	0.130576	0.26525	0.643699	0.63168	0.939812	0.870926	2.89465	57.5782
S100P	0	1	0.312145	0.285549	0.202953	0.128579	0.150215	0.384761	0.324701	0.254178	0.444534	0.886943	47.3218
AFAP1	0	1	5.49163	3.56475	0.249113	0.285343	0.373383	0.290714	0.294773	0.200714	0.30207	0.291591	60.654
SLC12A7	0	1	0.648132	0.253016	0.252899	0.238316	0.19139	0.293426	0.243758	0.353765	0.388501	1.24244	69.9028
GM2A	0	1	0.62327	0.326649	0.347259	0.150808	0.186815	0.264209	0.257548	0.696342	0.510376	0.754947	73.0191
BTNL3	0	1	0	0	0.673697	0	0	0	0	0	0	1.50197	80.8138
BTN3A2	0	1	4.45727	9.71008	2.42001	3.04332	1.25371	2.91266	5.49783	7.51254	3.22328	5.09047	54.142
ZFP57	0	1	0.469373	0.711749	0.337562	0.12833	0.275989	0.223277	0.496203	0.828452	0.214442	0.471825	57.311
HLA-DQB2	0	1	0	0	2.15808	3.73627	2.30157	0	0	10.51	0.969109	10.1005	48.2317
HLA-DQA1	0	1	6.30466	6.28145	8.47635	8.97499	7.06253	7.74215	7.38307	8.36068	14.7067	9.21239	78.8447
HLA-DQA2	0	1	3.44956	3.5636	2.80098	4.23439	1.99146	2.28564	5.40232	3.63046	4.98622	2.72676	48.4308
TREML4	0	1	0	0	0	0	0	0	0	0	0	0	66.5982
PEX6	0	1	3.82057	7.4819	4.73702	1.66252	5.0503	5.04815	6.22028	6.63259	9.32676	7.90072	73.871
TMEM176B	0	1	0.951717	1.06676	0.139459	0.267838	0.336211	1.14319	0.751024	0.247624	1.3268	0.987749	57.8722
TMEM176A	0	1	0.922977	1.06179	0.195799	0.386853	0.556512	1.10957	0.337581	0.351099	0.40177	0.382988	54.652
GRHPR	0	1	5.24127	2.69862	0.144012	0.311971	0.232094	0.43714	0.383756	0.265414	0.251796	0.459358	60.1638
PRUNE2	0	1	0.628816	0.828089	0.319463	0.181949	0.161812	0.305741	0.225905	0.171306	0.367409	0.870571	85.0085
ADARB2	0	1	0.860871	1.27402	0.544374	0.219863	0.264438	0.731764	0.582359	0.602975	1.3675	1.89286	48.0214
LIPN	0	1	0	0	0	0	0	0	0	0	0	0	47.0817
CD151	0	1	1.73235	0.783599	2.14838	0.705342	0.15581	4.42488	0.366067	0.370012	0.731109	0.252788	52.366
ACCS	0	1	2.41016	2.82315	1.81205	3.03642	0.768306	3.63746	2.88344	3.94979	3.84375	3.1233	56.8808
IGHMBP2	0	1	2.80544	4.58036	2.91756	0.276389	2.12422	2.18205	2.64803	3.49773	5.81832	1.96878	76.0781
FOLR3	0	1	0.243814	0.488137	0	0.234443	0.374838	0.247464	0	0.299655	0.446476	0.510046	53.7335
B4GALNT3	0	1	0.503485	0.396333	0.206697	0.237526	0.182109	0.274571	0.554717	0.247812	0.357052	0.347641	57.3638
C3AR1	0	1	0.903121	0.252416	0.202046	0.142415	0.816286	0.455725	0.245996	0.172303	0.20558	0.295881	60.9971
CLEC12B	0	1	0	0	0.235541	0	0	0	0	0	0	0	69.479
CLEC12A	0	1	0	0	0.191714	0.593056	0	1.28375	0	0	0.639274	1.14949	83.8509
ZNF641	0	1	0.406033	0.262584	0.261154	0.355824	0.447069	0.574358	0.686011	0.194488	1.17468	0.350918	51.6719
NEDD1	0	1	0.528999	0.57766	0.284659	0.142223	0.155397	0.411515	0.380008	0.226952	0.482798	0.314023	47.9236
CHURC1	0	1	10.6253	10.6369	0.855547	5.5223	7.79057	1.84085	6.34076	12.663	6.39285	4.55591	100.592
VASH1	0	1	0.233838	0.691666	0.275196	0.13415	0.407161	0.308675	0.24073	0.237157	0.384021	0.281866	53.2747
BEGAIN	0	1	2.32702	2.26778	0.346648	0.239998	0.287532	0.357781	0.318182	0.694999	0.33366	0.266009	55.1453
SLC12A1	0	1	0.298106	1.3571	0.209635	0.200226	0.540911	0.185904	0.854794	0.318492	0.77605	0.829612	52.2408
MAN2C1	0	1	2.25108	2.56036	3.77968	2.57247	2.12592	2.08853	4.24113	7.30632	4.36628	3.68457	64.5714
DCTN5	0	1	0.28104	0.38289	0.194371	0.153741	0.385399	0.7048	0.445482	0.64497	1.04841	0.278132	67.8047
SULT1A2	0	1	1.1031	2.11822	3.13819	0.404395	1.99972	3.42456	1.40338	1.02065	1.83765	3.58032	49.4834
TUFM	0	1	0.355184	0.321747	2.59988	0.237428	0.5757	6.02512	3.24857	1.2087	1.46282	0.673951	65.7191
P2RX1	0	1	0.836991	0.515739	0.337902	0.219182	0.290333	0.438064	0.254956	0.263434	0.541867	0.694249	53.1674
JUP	0	1	3.54966	1.03123	0.2959	0.208875	0.635138	0.773282	0.275938	0.26307	0.436343	0.711476	70.1298
NT5C3B	0	1	6.17783	11.8744	2.37287	5.23224	4.94978	3.24581	5.77915	5.81156	8.41597	10.7326	77.9295
SPATA20	0	1	0.336845	0.99853	9.3084	3.6678	6.14872	9.08405	14.3903	8.23022	12.7217	10.171	90.6418
ARL16	0	1	8.32619	7.03669	6.97293	5.25158	8.38873	3.93544	6.62423	5.17025	9.13698	3.93866	67.393
ABCA7	0	1	2.05649	4.95652	0.213867	0.344114	0.311661	0.876384	0.367764	0.171306	0.542871	0.212861	46.7213
SIRPB1	0	1	5.20827	8.87196	0.837567	1.9822	0.575608	0.995911	2.4474	3.64228	0.777315	3.78485	54.142
CPNE1	0	1	4.0079	4.79025	4.5376	6.48458	7.79548	7.85982	4.47987	6.88907	9.13698	7.44724	60.0484
LGALS2	0	1	0	0	0.207369	0.255078	0.269582	0	0.275644	0.248659	0	0.290068	47.7951
SMDT1	0	1	10.644	11.0422	2.42377	2.14343	1.27497	2.20857	1.22727	0.351339	2.35983	1.43631	51.816
FAM118A	0	1	11.2084	16.7543	9.50948	8.38904	3.43949	10.2649	13.0819	9.6994	10.4426	8.47303	79.9374
NBPF3	0	1	10.6895	12.486	8.42205	12.3721	9.83897	8.2853	7.53443	13.0466	12.007	12.4956	53.9375
RHD	0	1	5.51511	10.1387	4.69179	3.87015	3.98257	4.47411	8.59183	3.56174	6.06272	10.0714	45.9222
ATP1A4	0	1	3.06988	7.54123	3.28501	4.65267	3.21841	5.93675	7.58521	5.88572	10.707	8.4718	51.9994
ERAP1	0	1	1.18483	1.49427	2.03552	3.41048	0.871459	4.46257	4.79946	3.21217	7.21149	6.59924	45.866
ERAP2	0	1	12.7084	15.4385	11.8936	13.7141	12.0566	13.3878	20.6804	15.983	27.1747	18.6135	92.6933
HLA-DRB1	0	1	8.07316	14.3142	11.3502	10.426	9.92396	9.86226	14.236	13.1159	16.4045	12.2356	66.1825
HLA-DRB5	0	1	7.36957	10.0598	8.94897	6.5057	6.68901	7.16612	9.61727	8.85371	9.90614	10.0877	51.7318
HLA-DQB1	0	1	9.67266	11.0721	8.68825	10.4387	7.73939	7.60439	12.3936	10.0557	14.779	13.4575	70.7756
CPSF1	0	1	18.165	26.3233	9.89478	10.5206	8.31889	11.6942	13.5868	14.5372	14.1669	15.4467	73.2381
LCN8	0	1	10.5583	12.6772	0.398127	0	0.347646	0	0	0.262209	0	1.75932	47.4122
HSD17B12	0	1	9.60195	12.8211	14.2143	7.32893	4.93955	10.1142	10.6875	9.11531	16.9406	16.2468	64.2554
XRRA1	0	1	16.8746	20.6497	13.8668	14.8943	15.5042	15.2042	19.9809	18.6853	18.7818	18.7637	87.6477
SNX19	0	1	6.05787	9.17849	5.89891	6.49899	4.11662	4.11314	7.1716	6.86845	9.7125	6.77163	62.565
CLEC18A	0	1	0.350505	4.40382	4.7103	3.82213	3.35654	3.90189	3.49672	1.51488	6.44213	8.10655	44.673
C17orf97	0	1	22.704	23.0013	3.77833	3.57465	6.16117	4.96363	3.41998	6.15224	7.6993	12.3624	59.4148
RPS28	0	1	21.2822	24.7425	15.6723	20.186	17.3518	21.912	26.3397	21.4812	27.0476	27.1308	100.474
ZNF266	0	1	18.8081	22.3978	8.86794	12.3721	9.83897	10.363	11.0416	16.3015	19.0691	16.4247	72.0749
CAST	0	1	1.91835	3.01316	1.20873	1.26277	0.790383	6.86318	2.63754	1.82473	5.20296	3.08166	42.4883
VARS2	0	1	1.52393	2.53801	3.3848	2.21396	4.02524	1.86461	4.11971	5.3496	1.29806	4.94047	42.3006
KIAA1324	0	1	0.580256	0.243163	0.2868	0.195867	0.164384	0.168775	0.316575	0.413651	0.640341	0.276935	44.9332
GSTM4	0	1	2.09595	0.883937	0.253462	0.319936	0.716866	0.40579	1.54196	2.5043	0.27802	0.396158	42.5567
C4BPA	0	1	0.339981	0.321586	0	0.233153	0	0	0	0	0	0	45.6382
GCC2	0	1	3.14121	3.09237	0.2504	0.354643	0.183295	0.22408	0.338851	0.20263	0.25108	0.690789	40.5734
CRIPAK	0	1	1.37105	5.31854	1.14865	0.476948	1.61602	1.14388	2.6896	1.52845	2.87521	2.0129	39.9404
QDPR	0	1	0.540715	2.6812	0.156124	0.435029	0.733735	2.42221	0.390833	0.356017	2.23181	0.974354	39.3061
NFXL1	0	1	1.20946	2.33888	0.33161	1.12744	0.598529	0.202684	0.708871	0.383347	0.530004	0.388142	44.6402
PAPSS1	0	1	0.299777	1.68692	0.303139	0.321232	0.261652	0.279984	0.363007	0.219903	0.273691	0.645548	41.3191
BTNL8	0	1	0	0	0.198326	0.404345	0	0	0	0	0	0	46.034
ABHD11	0	1	1.22689	4.13257	0.225468	0.406962	0.48473	0.236317	0.463515	2.84769	0.422243	0.672668	41.3975
ZYX	0	1	0.263013	0.245292	0.164554	0.149944	0.328642	0.256891	0.459537	0.364128	2.91452	0.694732	41.4652
AOC1	0	1	0	0	0	0	0	0	0	0	0	0	42.0503
LRRC6	0	1	0.925827	0.742672	0.311807	0.144281	0.259402	0.204798	0.271709	0.22124	0.378825	0.291049	42.4567
UAP1L1	0	1	0.295899	0.566449	0.125953	0.133922	0.268505	0.190222	0.253202	0.59974	0.226968	0.49377	42.6909
ADK	0	1	0.840406	0.40317	0.256069	0.145237	0.295742	0.282634	0.269018	0.198762	0.246782	0.462227	41.9027
SEC31B	0	1	3.46938	3.4597	0.570879	0.257081	0.471872	0.227959	0.685297	4.05584	0.59094	4.80343	38.8805
RIN1	0	1	0.387524	0.323871	0.251218	0.296541	0.497283	1.79159	0.299562	0.832807	0.677018	0.442674	42.8698
FAM86C1	0	1	3.32204	6.4073	0.125653	0.201036	0.17475	0.195239	0.288394	0.306381	0.571909	0.408005	39.7476
GRIK4	0	1	0.256154	0.410626	0.270503	0.175404	0.190634	0.209673	0.196858	0.568775	0.657895	0.295406	40.3829
TAPBPL	0	1	3.03894	0.828534	0.611787	4.86869	0.321697	0.31859	0.618827	0.457206	2.88676	1.20994	40.5964
CLEC4C	0	1	0	0	0	0	0	0	0	0	0	0	43.2944
LYZ	0	1	0.357246	0.357938	0.177899	0.435029	0.142239	0.825036	0.397538	0.372647	0.934402	0.228371	44.783
ARRDC4	0	1	0.253819	0.366822	0.367253	0.309446	0.220904	0.190799	0.196858	0.238104	0.237751	0.500077	40.9563
PEX11G	0	1	0.314364	1.0013	0.32067	0.416125	0.680163	0.179574	1.8498	0.416476	2.73801	1.27123	41.3484
CEACAM21	0	1	0.240143	1.84543	0.186922	2.59254	0.228805	0.224123	0.301645	0.236243	0.461298	0.340263	40.5211
SIGLEC12	0	1	0	0	0	1.36138	0	0	0	0	0	0	44.2365
COL9A3	0	1	0.277007	0.271876	0.551275	0.294739	0.416168	0.576333	0.283268	0.313673	0.362401	0.250349	44.6307
FAM3B	0	1	0	0	0	0	0	0	0	0	0	0	44.7456
COL18A1	0	1	1.49753	0.951539	0.648733	0.159684	0.434413	0.52284	0.281292	0.221227	0.501101	0.350205	42.9914
GSTM3	0	1	13.0239	16.7251	7.31763	6.17916	6.09203	7.058	5.48635	6.77501	12.7924	7.09566	38.4292
NTPCR	0	1	8.54837	9.64015	9.06185	3.54287	4.02369	6.06095	5.71257	7.77698	5.42102	11.2346	38.9772
ASNSD1	0	1	7.6262	9.23886	2.80318	4.80436	3.88735	2.38226	7.56478	4.90985	6.94745	5.25475	32.5471
EFHB	0	1	11.6704	13.3786	5.63898	3.46432	6.68901	10.4786	10.9911	15.0919	13.4895	14.231	38.4295
AGA	0	1	4.90103	6.83604	2.34952	2.86093	2.16281	5.39078	3.2283	3.53643	3.09071	6.52245	34.2367
SETD9	0	1	7.42191	6.8744	11.4437	7.09569	3.45909	7.4166	7.61576	8.51807	11.8522	8.27243	38.6354
DHFR	0	1	5.48335	9.16601	4.83545	3.27546	6.8256	2.73252	3.15518	6.80996	6.07312	8.12533	35.9287
ATP6AP1L	0	1	10.7365	16.316	6.52689	1.43249	5.40251	6.58063	4.32027	5.47082	9.37599	11.7065	36.0207
HLA-G	0	1	8.53899	11.0721	5.63898	5.62613	5.73301	3.78944	7.10362	5.75315	9.43093	6.06027	36.2761
HLA-C	0	1	14.3344	24.2888	13.7797	15.7061	10.5967	13.392	15.0819	14.8327	17.4857	17.7635	48.1394
MICA	0	1	1.83449	1.16699	6.88551	5.79075	8.32118	9.43943	12.4685	9.88416	14.0567	11.3805	41.0263
LY6G5C	0	1	12.9663	16.4683	0.226856	3.20998	3.38083	8.18573	11.7297	1.2382	13.0824	4.98035	32.7312
TYW1B	0	1	2.6263	5.99108	1.15451	5.04676	3.17579	7.09834	13.7572	5.70844	14.2726	6.33658	32.6186
NMRK1	0	1	10.2469	13.8536	10.4405	8.47773	10.2917	9.67259	14.9139	14.879	15.3363	15.9901	38.89
FOXRED1	0	1	9.23861	13.8132	1.35155	1.50302	2.08826	2.62132	1.7758	2.26151	2.46603	5.76344	37.0609
MXRA7	0	1	8.10013	10.6272	5.98291	4.03133	3.59847	7.47858	9.21834	10.1982	16.469	11.9261	38.4974
CYP2D6	0	1	11.2442	13.5187	6.30578	8.17138	6.79614	9.61067	14.178	7.3756	13.6381	9.97572	43.6225
MYOM2	0	1	10.2486	11.5526	0.354383	2.51847	0.278891	2.82645	0.917872	0.354636	2.17083	0.66137	38.6648
CDK10	0	1	6.80874	8.01702	0.290282	1.48908	0.890067	0.940138	1.27485	2.97984	1.26962	3.64639	39.3574
STYXL1	0	1	2.21642	4.73606	0.226569	0.683045	0.684044	0.923258	1.42884	0.687051	4.06805	3.85831	35.6174
ELP3	0	1	5.1818	3.71931	2.46585	1.63475	0.985085	1.9417	3.03928	2.14919	1.85968	5.07835	32.7161
CBLN3	0	1	0.296879	0.434594	4.19079	5.41722	2.76927	1.99669	3.16259	4.64122	1.12076	5.23141	37.6196
VPS53	0	1	3.81112	7.63827	0.209668	0.241127	0.227279	0.430391	3.28406	0.186897	1.92372	2.7902	33.2788
ZNF429	0	1	9.65641	9.16433	0.163879	0.306494	0.267179	0.19784	0.313889	0.432832	0.419028	0.397582	36.8568
U2AF1L4	0	1	4.33214	9.50879	0.564696	0.342372	0.719492	0.728798	0.226495	0.653714	1.634	1.56288	37.9673
DDT	0	1	7.84705	7.25613	0.125795	0.595556	1.48986	0.522401	1.79364	2.24152	1.21522	1.37471	33.351
TACSTD2	0	1	0.463631	0.562177	0.358668	0.148009	0.504719	0.324677	0.265234	0.247316	0.495308	0.339212	36.4786
CRYZ	0	1	1.13752	4.03923	0.359873	0.559645	0.268065	2.05476	1.79128	0.841619	1.62287	3.68455	34.5135
QSOX1	0	1	3.27184	4.71575	0.195343	0.153025	0.418262	0.195503	0.520631	1.21047	0.384021	0.349371	36.0193
TMEM9	0	1	0.267216	0.271457	0.135507	0.307412	0.180148	0.283939	0.304911	0.178456	0.365315	0.641833	38.2332
ZNF354A	0	1	0.228482	0.236383	0.748009	0.191029	0.286446	0.265857	0.619017	0.283347	0.260112	0.417204	35.6272
BAK1	0	1	3.56931	0.927621	0.129416	0.361543	0.198166	0.502204	0.503889	0.469598	1.29635	3.67261	38.069
ETV7	0	1	1.70358	0.390329	0.139138	0.146172	0.415683	0.194123	0.282132	0.841574	0.345927	1.69418	37.0266
CNR1	0	1	0.333858	0.34899	0.175036	0.763344	0.154857	0.157847	0.245766	0.385196	0.288294	0.32821	38.945
RNASET2	0	1	3.41948	5.05434	0.361269	0.321232	0.183133	0.190799	0.996122	0.210689	0.320727	0.799552	37.6343
C7orf25	0	1	1.89427	5.85825	0.386075	0.188947	0.278018	0.657037	2.14265	2.07547	0.43031	1.01475	37.5857
MOSPD3	0	1	0.30963	0.343746	0.388721	0.24069	0.225591	0.195386	0.321274	0.309238	0.318156	0.541719	38.9909
CPA5	0	1	0	0	0	0.167085	0	0	0	0	0	0.566321	38.5434
NEBL	0	1	0.463357	0.768355	0.162253	0.191069	0.252667	0.632432	0.537193	0.19415	0.40086	0.34551	38.7847
ACSL5	0	1	0.562652	1.66228	0.383983	0.182452	0.202745	0.345313	0.613431	0.326641	0.436129	0.244012	34.7399
STK32C	0	1	0.283177	1.05496	0.125795	0.289662	0.308204	0.537827	0.194145	0.307499	0.633474	1.35485	34.7415
SLC22A18	0	1	0.535846	0.866685	0.129675	0.586581	0.478437	0.842495	0.240911	0.934312	0.803108	1.94401	34.929
RPH3A	0	1	0.483898	0.781417	0.220862	0.288366	0.217788	0.50109	0.571653	0.435306	1.53384	1.01166	37.2845
STX2	0	1	0.899509	0.671459	0.217696	0.435029	0.228761	0.267934	0.332883	0.278725	0.634578	0.349362	37.1829
DUT	0	1	0.279234	0.327918	0.161976	0.197447	0.294209	0.395989	0.302887	0.192016	0.27864	0.558874	39.3838
SLC5A11	0	1	0.465192	0.328777	0.326173	0.233153	0.203903	0.185011	0.301188	0.201318	0.248279	0.221079	37.1663
NOD2	0	1	4.01492	4.24324	0.311413	0.356541	0.151087	0.267232	0.194955	0.392665	0.365242	0.294153	33.8644
ZFP90	0	1	0.488048	0.652936	0.174554	0.309711	3.45909	0.510603	1.64092	2.45385	1.12026	4.48527	37.7031
LGALS9	0	1	0.335156	0.275192	0.176133	0.130046	0.430453	0.436513	1.12293	0.20327	0.507772	0.301379	38.0035
TRIM37	0	1	0.259507	1.06322	1.33164	0.214468	0.27045	0.263139	0.190854	0.171789	0.366259	0.249804	34.9683
LILRA3	0	1	0	0	0	0.141516	0	0.884496	0	0	0.33841	0.392062	39.4948
MIF	0	1	0.4276	1.3998	0.367268	0.272327	0.65913	0.410914	0.605888	0.19652	1.04247	0.404312	36.9219
TFIP11	0	1	0.327239	0.996152	0.1273	0.285541	0.224736	0.278861	0.808169	0.53365	0.458076	0.280732	37.5439
TMEM164	0	1	0.554639	5.80927	0.1379	0.818239	0.247399	0.159543	0.513031	0.251405	0.288101	0.582513	36.6829
CEP104	0	1	1.38319	2.34625	0.339788	0.137767	0.233256	0.341738	0.54651	0.25831	0.214379	0.334228	30.8488
FHL3	0	1	0.304753	0.56681	0.127984	0.333094	0.327842	0.339355	0.286035	0.212008	0.214732	1.10122	33.3937
PPT1	0	1	1.14055	1.38124	0.62758	0.141007	0.309651	0.579962	0.556113	0.291335	1.8691	0.534431	30.787
NSUN4	0	1	1.49743	1.51408	0.193191	0.175188	0.491243	0.166372	0.867875	0.634185	0.756297	0.985807	33.8683
COLGALT2	0	1	0.568289	1.48244	1.38848	0.390741	0.449505	1.81194	1.76383	0.220051	3.64605	0.442086	29.262
PM20D1	0	1	0	0	4.19748	0.309711	0	0.846371	1.22146	0.58855	1.06628	1.10553	31.6526
CLHC1	0	1	0.985681	1.89024	1.77195	0.324136	1.20832	7.00317	2.42705	1.82336	5.29817	1.34523	31.4155
NAGK	0	1	0.700312	0.767555	0.384538	0.244976	1.04252	0.276273	0.686156	0.275315	0.430152	0.368488	33.9171
TNFAIP6	0	1	0.239368	0.419881	0.239707	1.37136	0.390632	0.643789	1.86697	0.169195	1.3067	0.724848	34.3068
PKP4	0	1	0.257688	0.283026	0.191701	0.19038	0.212233	0.297528	0.59805	0.203367	0.644296	0.349312	29.9163
GLB1L	0	1	0.228663	0.589484	0.336735	0.653281	0.232231	0.362889	0.274842	0.38228	0.397427	0.413714	29.7945
GPR160	0	1	0.719174	0	0.16768	0.160109	0.182825	0.250045	0.402779	0.298054	0.38672	0.233789	30.3301
ARFIP1	0	1	0.230014	2.41809	0.659371	0.420271	0.16613	0.529859	1.13516	0.396382	0.444103	1.83831	33.8696
ENC1	0	1	0.241865	0.595837	0.260729	0.368933	0.214442	0.212108	0.225683	0.187113	0.251373	0.417466	32.0524
F2RL1	0	1	0	0	0.646697	0.364868	1.25327	1.74716	1.19923	2.6602	0.456132	1.58749	32.3659
PAM	0	1	2.24963	3.3217	0.447093	0.309409	0.16392	0.20151	0.809016	0.229723	0.601989	0.457882	32.9582
SCGB3A1	0	1	0.233599	0.237784	0.243106	0.252916	0.895206	0.768648	0.302511	1.17326	1.31572	3.74461	32.5998
RNF182	0	1	0.293502	0.487489	0.253879	0.227866	0.158457	0.428857	0.598627	0.218123	1.1405	0.254114	30.8776
DAGLB	0	1	2.70291	3.12418	0.316167	0.330956	0.186944	0.158371	0.30884	0.31878	0.470149	0.263526	31.7902
ORAI2	0	1	0.644388	0.698224	0.262376	0.1818	0.197267	0.803675	0.238595	0.18624	0.456344	0.589564	30.422
FUT10	0	1	0.485391	2.09328	0.504252	0.190612	0.292442	0.339542	0.640195	0.22735	0.616517	0.677557	33.4219
NIPAL2	0	1	0.417123	0.863657	0.252633	0.220507	0.49413	0.317305	0.325406	0.249606	2.15879	0.316902	34.5324
C9orf78	0	1	0.447326	2.62564	0.287475	0.193323	0.307358	0.658362	0.977469	0.213547	0.516274	3.26269	32.2727
SURF6	0	1	1.19609	2.9426	0.20431	0.305675	0.251258	0.339542	2.70511	0.498956	0.279989	1.2391	32.746
SAPCD2	0	1	0.331961	0.306123	0.172032	0.211523	0.215156	0.192032	0.261935	0.362058	0.208032	1.89852	30.7821
BSCL2	0	1	0.240143	0.439985	0.344974	0.143247	0.303387	0.319059	0.260427	0.383347	0.278456	0.300468	32.4029
TAGLN	0	1	0.665794	0.796755	0.2573	0.221985	0.263956	0.291258	0.20701	0.959635	0.345756	0.253575	33.9746
NECAP1	0	1	0.353263	0.570976	0.15448	0.229601	0.175683	0.304496	0.234998	0.320515	0.556408	0.270083	34.7314
KRT72	0	1	0.234008	0.597166	0	0	0	0	0	0	0	0	31.4604
METTL7B	0	1	0.262744	0.238462	0.200509	0.142794	0.171524	0.438944	0.37064	0.23325	0.667025	0.285301	34.0761
GPN3	0	1	0.910091	0.432617	0.610784	0.162585	0.166801	0.199826	0.372356	0.172875	0.266157	0.542154	32.158
ADCK1	0	1	4.63026	5.16673	0.204259	0.320053	0.335766	0.384383	0.7161	0.77763	0.254189	0.663072	32.9438
RBPMS2	0	1	1.53701	0.458199	0.203374	0.159996	0.898095	0.221973	0.279581	0.837839	0.330118	0.339687	30.6621
HBZ	0	1	0.585702	0.394104	1.06411	0.178829	0.355355	0.546468	1.95013	0.436966	0.298142	0.960542	29.788
BBS2	0	1	2.94438	2.65128	0.386939	0.175846	0.207609	0.174965	0.708485	0.191555	0.216467	0.536627	29.2423
NT5M	0	1	0.23083	0.590254	0.356877	0.283608	0.787429	0.287375	0.280529	0.229599	0.982453	0.97345	29.6653
ZADH2	0	1	0.719654	1.0659	0.193789	0.346327	0.952873	0.409772	0.364651	2.71412	0.242177	0.529221	32.4549
COL5A3	0	1	3.27084	3.13874	0.297333	0.222364	0.147048	0.202684	6.31099	0.403855	2.39596	0.21898	29.5576
TOMM34	0	1	0.866752	0.388141	0.200509	0.302551	0.156444	0.225451	0.334171	0.198655	0.403767	0.342576	31.3515
SH3BP1	0	1	0.47921	1.43765	0.15162	0.160773	0.264438	0.421972	0.568813	0.454035	0.377826	0.327462	32.6728
APOBEC3B	0	1	0	0	0	0.156275	0	0	0.320159	0	0.762982	0.239835	33.4408
ARSA	0	1	0.644593	0.369931	0.17996	0.249189	0.213639	0.164451	0.287015	0.285307	0.53924	0.465872	31.1096
FAM3A	0	1	1.72021	2.44875	0.142715	1.20845	0.635138	0.647733	0.430473	0.370956	1.42802	0.592954	30.1915
GBP3	0	1	8.42404	12.0717	12.4939	12.1613	8.90481	9.50284	13.4743	9.05803	16.4175	6.02584	32.4945
AHSA2	0	1	7.33769	12.6172	4.71539	6.80415	4.66985	6.70885	6.71855	7.12593	6.14276	8.52927	28.2377
THNSL2	0	1	8.0384	10.3852	10.2954	9.41658	7.92598	13.6764	12.4549	11.1466	16.1976	10.3101	29.4395
PPIL3	0	1	9.33324	9.50022	6.75844	5.28726	4.94835	7.10641	10.997	11.5621	10.6533	11.0893	28.0746
ULK4	0	1	2.92883	3.08959	1.46123	3.62913	7.15818	5.94731	5.51085	7.09043	5.0852	10.684	23.0521
NPHP3	0	1	6.23532	14.7226	5.09794	5.92752	4.78848	7.49231	9.34018	5.28671	6.82982	9.0967	30.471
LSG1	0	1	14.3344	15.4789	6.45475	1.11632	2.67893	3.31585	9.36812	4.16179	5.54018	7.10459	26.1006
ANXA5	0	1	15.2944	12.6424	1.49905	3.20297	6.44205	9.67259	7.66036	6.12533	9.70395	6.41091	21.6195
AMACR	0	1	14.3458	15.3198	4.23923	4.91226	6.80494	8.26772	9.811	15.0919	10.8674	17.0429	29.6826
NSA2	0	1	13.0579	16.7251	9.13383	9.39505	11.6245	10.1729	16.7197	15.0163	18.5159	19.8496	32.3964
UPK3B	0	1	3.63357	8.17368	4.46613	6.81893	6.43331	7.8653	7.0155	8.38331	6.89486	11.3273	22.1742
POMZP3	0	1	11.5811	11.409	7.67324	5.46203	7.79483	11.2233	9.55891	11.5476	10.3751	15.4467	21.6585
SFXN4	0	1	15.523	18.9338	3.06087	7.14471	7.0689	10.3884	11.265	11.1625	15.0567	7.97559	20.2205
LDHC	0	1	7.36998	9.68624	7.68058	8.59771	3.36974	6.87699	9.35306	8.56647	11.0175	7.08853	24.6539
APIP	0	1	16.5069	17.8029	17.9453	14.2248	10.2089	14.2447	15.9086	15.106	17.381	21.4568	14.2047
MRPL21	0	1	12.2697	22.4921	8.7678	7.8313	9.41885	9.77555	9.44483	9.98928	10.434	15.5441	28.62
TRAPPC4	0	1	5.68219	3.16892	5.22025	5.84203	4.14223	5.62691	8.19596	7.44979	7.58313	9.88762	25.6451
DNAJC15	0	1	14.5467	18.5062	16.3997	7.2722	8.31889	8.93485	9.88444	8.8558	10.6608	11.459	35.028
KNSTRN	0	1	7.95976	7.93506	13.7004	10.2499	8.35457	4.66768	12.4501	9.83991	11.276	10.3536	20.5734
ST20	0	1	12.8283	13.045	6.58158	3.6907	0.727302	2.319	7.35534	2.67107	6.56832	7.53394	24.1818
MGRN1	0	1	14.8271	22.9221	3.45554	6.37655	4.64333	6.31536	8.24994	7.38016	14.9325	10.3205	21.7375
NMRAL1	0	1	18.3414	18.2368	3.15256	0.344612	1.50076	2.07706	1.78813	5.0909	2.418	4.1959	25.1188
HEATR3	0	1	16.0042	20.9801	2.91686	3.43462	3.59292	5.09669	7.3657	5.30348	5.57108	12.4406	23.4044
CEP192	0	1	8.50637	17.0136	13.9682	11.5296	11.9054	10.6598	11.0069	8.79079	12.8437	14.0648	29.5218
TMEM50B	0	1	17.5874	26.3233	1.99315	1.99429	1.6351	3.63746	8.67767	2.66251	6.02584	9.90955	21.5454
TRPM2	0	1	7.37656	9.60917	0.549974	0.758379	0.237044	6.38313	8.74169	3.24133	12.5021	2.39559	23.0207
YBEY	0	1	4.16577	7.55774	9.08361	7.60629	4.99854	6.0532	6.23235	4.71136	5.71693	6.73027	21.743
GSTT1	0	1	10.5087	6.65	4.54645	6.78088	8.35457	7.25188	9.71257	9.34253	7.77217	6.93654	26.9785
ITIH4	0	1	5.39731	4.56444	6.95046	4.01964	4.43131	3.83713	6.8081	3.69493	4.02389	5.73799	24.6242
HLA-DPB1	0	1	15.0443	19.4104	4.81263	4.89239	0.54801	2.3526	4.383	0.898579	1.89833	5.15746	32.0739
HLA-DOB	0	1	5.24219	7.51462	2.64645	1.67365	0.36165	3.69545	5.20952	5.41754	4.28988	9.08027	24.9675
INTS1	0	1	5.73752	7.0997	2.84674	1.63508	2.39361	2.15981	3.03432	9.95863	4.74705	3.42143	25.2507
DBF4B	0	1	4.94531	12.1085	3.56551	3.38973	5.35232	5.69053	3.86513	2.31288	9.08159	8.13139	28.9023
FN3KRP	0	1	1.91646	1.95766	6.39662	5.30591	1.81104	4.3909	3.77986	6.68561	9.18926	9.60277	25.2495
ALDH16A1	0	1	3.09335	10.2241	2.33052	2.99257	1.10061	1.43408	3.92794	6.31888	3.49377	6.36483	31.419
ARHGEF19	0	1	6.60392	6.95615	5.30986	1.41672	0.372955	3.6133	1.63749	3.80344	1.49767	3.23001	28.6313
INPP5B	0	1	6.489	7.45173	0.325561	0.464431	0.268505	0.204273	0.828809	0.700477	2.11882	0.349254	26.7198
LEPROT	0	1	0.960082	0.549028	0.138294	0.486459	1.84204	2.13638	6.5612	1.97631	11.3796	2.96411	30.7964
SEPT2	0	1	1.97485	6.00143	0.547384	1.86599	4.05137	1.58553	7.06153	0.742425	4.84851	3.62012	29.1384
NQO2	0	1	1.20662	0.828765	2.3275	1.33192	0.713115	3.51857	7.92862	2.71354	6.71756	1.30822	29.4712
UHRF1BP1	0	1	5.20213	4.1869	0.525975	1.27064	1.7039	5.09844	0.684886	1.7001	5.76405	1.10513	30.9798
CSGALNACT1	0	1	0.348913	0.866614	1.40066	2.13728	4.36199	6.08672	5.98466	3.38917	9.92262	7.82694	25.7673
PLEC	0	1	4.19736	7.05622	0.638988	1.7759	0.215679	0.26733	1.30063	1.44107	3.13507	2.96273	28.1904
OR7D2	0	1	5.68219	2.62246	1.47815	1.36302	4.20265	4.59841	4.00015	5.43179	6.3702	1.46152	30.787
ZNF559	0	1	4.96507	4.38638	3.48409	2.99147	1.39428	3.66375	2.92508	5.34259	4.6506	5.74681	26.7161
TMC4	0	1	0.933134	4.44419	1.18974	0.245672	0.735284	1.34893	6.34076	1.73567	4.28672	2.387	30.2941
C21orf2	0	1	2.95163	4.31764	2.20262	1.56422	1.32723	1.0457	1.09419	0.284807	1.57045	6.1039	25.8432
TMEM187	0	1	7.85559	7.97169	1.27131	0.224452	2.30365	3.46331	1.89614	3.85551	2.51253	3.32987	24.3974
THBS3	0	1	4.30832	2.59472	0.253862	0.213435	0.232231	0.337147	0.271968	0.411118	0.305662	1.99445	26.4146
FLVCR1	0	1	0.367564	2.00544	0.589132	0.350414	1.15644	2.29155	0.634815	1.23829	2.23496	0.888042	26.5075
PDCD6IP	0	1	5.03824	6.39813	0.309411	0.205885	0.381122	0.209927	0.258754	0.633803	0.232786	0.26552	25.8247
SLC36A1	0	1	4.94985	5.55125	0.329534	0.247667	0.173745	0.251758	0.288238	0.168895	0.621155	0.672668	24.6559
STOX1	0	1	2.8429	4.31173	0.129558	1.13274	0.320579	1.09233	0.461255	1.23452	0.485721	0.302108	25.7963
KHNYN	0	1	1.65711	1.93893	0.253879	0.351379	0.924435	3.05838	1.50321	0.611863	0.360332	1.90874	28.7757
PPP2R3C	0	1	0.466314	0.434008	2.10922	0.235488	0.437604	0.600789	1.25345	3.27233	2.08606	3.37624	25.4518
SCAPER	0	1	4.62903	2.59556	0.207128	0.195867	0.560206	0.394261	0.418919	0.320515	0.329284	0.66666	24.3979
CIB1	0	1	3.98738	3.61203	0.537211	0.170972	0.225212	1.52065	0.258611	1.20009	1.2383	0.438366	28.3099
SHMT1	0	1	4.37991	2.76625	0.2155	0.993183	0.787429	0.618066	1.08616	0.925209	0.542806	1.25873	29.3219
ZNF83	0	1	0.675627	2.02172	1.61358	0.639274	3.05037	0.418067	0.740949	0.878296	3.75902	5.92075	28.6794
SPATC1L	0	1	3.54431	5.60319	1.16838	1.58524	0.701422	0.704615	1.28558	2.6842	1.42311	2.12608	26.565
BEX4	0	1	4.50082	4.97079	0.95199	0.44367	0.355299	0.239895	1.12044	0.244393	1.46236	0.357001	27.2739
UTS2	0	1	1.19908	2.03893	0.47234	0.192188	0	0	0	0	0	0	26.0019
KAZN	0	1	0.589579	0.996876	0.132771	0.146056	0.222828	0.221156	0.211045	0.213002	0.266199	0.446862	28.3364
FCRL5	0	1	0	0	0	0	0	0	0	0	0	0	28.3999
TP53I3	0	1	0.287595	0.320493	0.258538	0.332359	0.627464	0.270736	0.237643	0.285431	0.409169	0.60235	26.4325
CLEC4F	0	1	0.99066	1.63395	0	0.394604	0.188806	0	0	0.332015	0.478018	1.61473	28.9068
LY75	0	1	0.821078	0.568974	0.469075	0.666702	1.43469	0.955652	1.14497	2.73932	1.42956	0.841638	27.1025
SRD5A3	0	1	0.700312	1.57107	1.39695	0.388923	0.693007	1.38608	1.04696	2.0511	1.29331	0.432104	28.0595
ANKRD34B	0	1	0	0	0.196546	0.304263	0.181259	0.27976	0.751956	0.231848	0.389013	0.241146	28.6794
PPIP5K2	0	1	0.272175	0.484935	0.232864	0.419652	0.176818	0.504076	0.544546	0.562735	0.495449	0.25908	28.0358
SYCP2L	0	1	1.85442	2.0427	1.01052	0.393146	0.681106	0.326629	0.264394	0.333314	1.08781	0.677557	28.2374
VKORC1L1	0	1	1.22048	1.15895	0.497027	0.499293	0.719868	0.857388	2.19438	0.424896	0.971864	0.489527	28.4403
IRF5	0	1	0.345517	0.846646	0.129308	0.169644	0.503427	0.157626	0.276347	0.300119	0.33507	0.354691	26.413
ASAH1	0	1	2.21977	2.86792	0.166449	0.162713	0.455922	0.212336	0.89935	0.222562	0.393361	0.413913	26.5971
TLR4	0	1	0.300517	0.591735	0.432496	0.16154	0.503294	0.538971	0.380406	0.261245	0.373658	0.229633	26.4824
CISD1	0	1	0.249211	0.408892	0.156642	0.39673	0.244936	0.234454	0.240559	0.281335	0.210048	0.326048	27.743
LIPA	0	1	0.362048	0.521774	0.191969	0.176892	0.163385	0.185089	0.597787	0.383713	0.428839	0.305543	26.1053
CTSW	0	1	0.276487	0.613456	0.739218	0.449171	0.37415	0.339477	0.283247	0.568704	0.289784	0.990719	25.8995
RBMS2	0	1	0.853014	1.25601	0.156053	0.437116	0.171989	0.16989	0.302887	0.188955	0.328823	0.755174	27.0716
NT5DC3	0	1	0.265439	0.291532	0.213867	0.290396	0.210358	0.312658	0.528421	1.40295	0.467939	1.31118	28.6728
VSIG10	0	1	1.5753	0.462087	0.151986	0.14512	0.876446	0.17623	0.260497	0.377322	2.16438	0.581818	27.7666
ZNF205	0	1	0.592305	0.585844	0.190735	0.168765	0.238744	0.679652	0.291057	0.34076	0.289115	0.3976	29.0591
CLEC18C	0	1	1.48172	0.373818	0.171896	0.200044	0	0.856373	0.593685	0	0.281736	2.4105	26.3431
CNN2	0	1	1.48033	2.46459	0.349935	0.277502	1.85122	0.173562	0.44804	0.73833	0.507057	0.439559	26.3509
RABAC1	0	1	0.694157	0.584134	0.138431	0.2116	0.194263	0.208227	0.688318	0.34076	0.4084	0.31652	26.1867
LILRB5	0	1	0.223285	1.0381	0.218958	0.166274	0.22904	0.22911	0.287015	0.802662	0.330719	0.454978	27.7046
SIRPB2	0	1	0.636593	0.379795	0.232864	0.523552	0.277745	0.174392	0.20399	0.546517	0.618585	0.332706	28.9231
KIF16B	0	1	0.832452	2.17994	0.473833	0.215368	0.286153	0.172572	0.332392	0.357968	0.511345	0.669749	29.0589
PYGB	0	1	1.85442	3.02894	0.258538	0.156992	0.385295	0.272269	1.18858	0.239663	0.517025	0.376182	28.7231
DIP2A	0	1	0.624452	1.49237	0.28812	0.189977	0.388621	0.903055	0.44104	0.330484	0.305516	0.431194	27.5002
SH3BGRL	0	1	0.50484	0.995894	0.47234	0.435029	0.161315	0.282741	1.32245	0.786652	0.606548	1.47033	25.9076
USP39	0	1	0.346513	0.466636	0.14678	0.409437	0.250793	0.213903	0.550863	0.187789	0.375254	0.560961	25.5218
B4GALT7	0	1	0.290146	0.952947	0.138984	0.244976	0.58881	0.242802	0.398943	0.45398	0.224909	1.85109	24.8927
COG5	0	1	0.283302	0.989683	0.257883	0.190477	0.330918	0.435697	0.275844	0.772152	0.573843	1.50406	23.345
PPP2CB	0	1	0.885199	0.720406	0.164936	0.133631	0.304198	0.246718	0.235721	0.615792	0.747395	0.480722	23.345
HIF1AN	0	1	0.575607	0.478161	0.191824	0.532638	0.459382	0.177627	0.286362	0.760045	0.260402	0.302885	24.1548
IFITM3	0	1	0.454237	0.767563	0.184492	1.55596	0.658831	2.78995	2.52734	0.26307	3.51033	0.277255	24.7931
CAT	0	1	0.340231	1.36626	0.369635	0.168384	0.253031	1.07665	0.47345	0.480284	1.11629	0.425326	23.7937
FAM118B	0	1	0.257227	0.560057	0.132742	0.130393	0.156455	0.394615	0.225683	0.422125	0.363021	0.296302	25.1412
ITGA7	0	1	0.603898	1.34571	0.452212	0.267961	0.300592	0.347287	0.879558	0.362772	0.335178	0.668318	23.4183
FBXW8	0	1	0.955394	0.640728	0.500027	0.17503	0.271738	0.17679	0.217385	2.16788	0.817748	0.306154	23.3131
OLFM4	0	1	0.337165	0.363544	0.174936	0.224438	0.540911	0.268997	0.854794	0.36435	0.779769	0.645496	25.8903
PLXDC1	0	1	0.385476	0.606649	0.606899	0.188666	0.404883	0.997255	0.7469	0.18878	0.803108	0.256446	25.5233
KRT23	0	1	0	0	0	0	0	0.422709	3.7772	0	1.85863	0	24.3308
SARS2	0	1	0.340071	0.455609	0.387822	0.858456	0.362276	0.175812	0.223946	0.232322	0.496427	0.291982	25.425
CSTB	0	1	1.56746	0.953829	0.648733	0.824955	0.226269	0.805566	0.315331	0.238259	1.12639	0.380469	23.7586
S100B	0	1	0.396002	0.689513	0.308812	0.381607	0.293696	0.325163	0.470296	0.779819	0.215132	0.964378	23.4414
ITM2A	0	1	0.556383	0.344465	0.166449	0.4452	0.156444	0.174373	1.20066	0.259701	0.375545	0.331246	23.629
PAX8	1	2	0.50117	0.79495	4.59387	2.64615	2.69933	2.64968	3.56991	4.8451	3.76043	3.9131	21.9199
PLXNA3	1	2	4.95988	5.40062	1.05791	0.221125	1.95585	2.2397	1.19509	7.09746	2.14289	5.37005	19.0163
ARHGEF7	1	2	2.27497	7.40472	1.17351	1.0881	0.799806	0.870578	1.68803	0.489136	2.57786	1.55558	18.9039
SLC2A14	1	2	2.06397	2.84749	0.163204	1.16006	0.396539	0.276273	0.634896	1.1512	0.70852	1.6237	20.8068
CLCN7	1	2	1.68378	2.77792	1.2132	0.23517	0.269245	0.177436	0.335889	0.664163	0.374401	0.453022	21.5565
COPA	1	2	0.604721	1.50018	0.952227	0.43758	0.451045	0.79264	0.276815	0.344885	1.10695	0.514808	21.3937
MAP3K13	1	2	0.258363	0.546688	0.25987	0.269968	0.195717	0.529116	0.188494	1.35562	0.311064	0.497704	20.9829
FBN2	1	2	0	0	0.378144	0.758302	0.211256	0	0.240954	0	0.5905	0	20.972
EPB41L4B	1	2	0.379806	0.351503	0.202694	0.355824	0.154243	0.164919	0.327521	0.439929	0.987112	0.223488	20.5331
RPS18	1	2	3.91429	6.21998	1.33815	0.573803	0.942581	3.52409	6.0037	3.82685	5.13704	3.76674	17.0364
RPL8	1	2	6.89109	8.80682	0.359997	0.135741	0.267358	0.296713	0.559716	0.521726	0.549894	0.617171	17.7637
CXorf56	1	2	5.8568	6.82475	1.02726	2.09809	1.83972	0.687362	6.12327	1.93529	3.44877	4.1763	17.4229
LAMC1	1	2	3.87555	8.55781	0.231999	0.23733	0.254484	0.259784	0.349011	0.552018	0.215515	0.346022	15.2859
IRF6	1	2	8.04745	6.36065	0.325193	0.172076	0.253913	0.773099	0.238825	0.243658	0.752931	0.581818	17.528
DLG5	1	2	1.83434	5.80271	0.234346	0.566603	0.155732	0.252465	0.217821	0.224416	0.69186	1.04897	14.5692
KANSL1	1	2	1.98068	3.42659	3.01882	1.41084	0.722242	0.381485	1.72848	0.738435	2.418	5.82951	13.308
YWHAB	1	2	1.63212	3.17752	0.667588	3.12587	0.568688	2.5528	2.30366	0.651919	2.31505	1.38846	13.3178
SCFD1	1	2	2.74871	4.26869	0.449952	0.198747	0.403636	0.23776	0.817611	0.706836	0.281476	0.439946	16.4569
SENP6	1	2	0.372196	1.94431	0.196097	0.252936	1.37976	0.383197	0.229734	0.35367	0.926018	1.31735	18.9588
FCHO1	1	2	0.73689	3.81478	0.176477	0.212328	0.43446	0.4111	0.538383	0.335259	0.35249	0.229835	18.2084
KCNMA1	1	2	0.72778	0.302909	0.380095	0.227643	0.139731	2.57746	1.27544	0.437981	1.22314	0.342869	20.0811
HNRNPA1	1	2	0.658963	0.742626	0.394963	0.214613	0.425979	0.156974	0.245485	0.194456	0.28383	1.53919	19.9198
RAP1GAP	1	2	0.429659	0.418853	0.207014	0.138876	0.297355	0.292191	0.196122	0.930165	0.236205	0.842519	18.6585
CYP26B1	1	2	0.565874	0.333019	1.36994	0.279274	0.187464	0.36987	0.205601	0.398965	0.453466	0.309589	18.7819
CLSTN3	1	2	0.67294	0.622533	0.256069	0.133759	0.162997	0.567449	0.217284	0.268543	0.240203	0.742686	18.9528
FOXJ2	1	2	0.858378	0.745237	0.281584	0.203361	0.16424	0.537532	0.232515	0.244393	0.245695	0.370984	18.2831
AP3B2	1	2	0.660239	1.17156	0.139437	0.305675	0.387916	0.333383	0.322595	0.259499	0.858227	1.25769	18.1244
SF3B2	1	2	8.28252	13.3626	1.94834	0.261518	0.842477	0.581589	1.18858	3.08717	1.40112	4.99948	11.9244
OFD1	1	2	5.23894	4.48237	0.198229	0.135145	0.407161	2.2646	1.70131	0.26307	0.452243	0.630089	13.6716
TEK	1	2	5.39472	3.49011	0.197753	0.14052	0.209277	0.370361	0.520631	0.253673	0.442738	0.600636	12.3949
GCH1	1	2	2.15824	1.64073	0.164767	0.301284	0.335766	0.490543	1.50856	0.895954	1.17568	0.891997	11.7559
GDI2	1	2	1.07113	1.32269	0.138431	0.320053	0.365299	0.358534	0.378735	0.53966	0.70631	0.336957	16.5717
LIMK1	1	2	0.892325	0.49369	0.187814	0.194152	0.162317	0.369099	0.41379	0.304848	0.397477	0.654221	16.898
ARHGEF17	1	2	0.264155	2.07373	0.216039	0.168219	0.405321	0.231769	0.3972	0.259572	0.336292	0.265626	17.4387
CCT8	1	2	2.5519	0.999249	0.421377	0.132458	0.230173	0.192905	0.477561	0.256219	0.710748	0.418991	17.8613
CLCN4	1	2	0.457437	0.328259	0.219123	0.185754	0.358912	0.177161	0.207924	0.236165	0.244082	0.349545	17.7177
SF3A3	1	2	0.2462	0.569978	0.138386	0.188686	0.164447	0.260327	0.254646	0.265297	0.341955	0.47182	16.1337
DCLK2	1	2	0.236282	0.3842	0.198074	0.285881	0.175045	0.600103	0.18721	0.221397	0.253363	0.593756	16.557
SLIT1	1	2	0.399796	1.05802	0.195095	0.200226	0.264438	0.631016	0.753565	0.19589	0.330719	1.09155	16.3825
TUBGCP3	1	2	0.410847	0.425975	0.128117	1.08206	0.250387	0.257617	0.330476	0.249071	0.279776	0.342973	16.786
GLA	1	2	0.59194	0.324582	0.244122	0.12922	0.348408	0.294241	0.252044	0.234335	0.220839	0.291049	16.357
SMARCB1	1	2	5.78816	3.2649	0.15531	0.170128	0.17691	0.250827	0.321824	0.185108	0.225347	0.349755	10.1685
ARNT	1	2	0.44378	4.1076	0.981337	0.458921	0.692023	1.09095	0.597876	0.328892	2.30677	1.57701	8.93693
RAD21	1	2	0.253829	4.12562	0.253125	0.435029	0.964066	0.207865	0.291752	1.09005	0.469846	2.08865	8.01256
DDX42	1	2	1.41316	1.90361	1.83041	0.742999	3.25683	1.37584	3.54505	1.49598	1.75195	1.60518	7.56491
TCFL5	1	2	0.607249	1.31821	3.70321	0.847412	0.822198	0.564532	0.512351	0.280902	2.56983	2.04819	7.11223
POGZ	1	2	2.78566	1.79653	0.448482	0.508248	0.19614	0.209716	0.390317	0.387175	0.565447	0.387951	9.46559
PDZD8	1	2	0.447033	0.903215	2.03575	0.216553	0.354047	0.517944	0.755723	0.577847	1.74726	2.26797	10.5136
EIF4B	1	2	0.950766	3.1485	0.165425	0.251525	0.474251	0.207199	0.822149	1.30916	0.599232	0.911924	9.84217
RALGPS1	1	2	0.221135	3.3651	0.161495	0.23314	0.215908	0.240285	0.194238	0.399922	0.57442	0.453568	11.7646
IFT46	1	2	0.547378	0.876142	0.186394	0.319936	0.448562	0.469566	0.432104	1.12784	0.210346	3.26643	11.4009
UBE2Z	1	2	0.266996	1.70394	0.236542	0.580284	0.206022	0.217914	0.741332	0.508739	2.93593	1.23192	12.5472
ATP9A	1	2	0.794985	1.32357	0.169372	0.368103	0.254484	0.559407	0.649444	1.05286	1.04924	0.437614	13.4296
KANK2	1	2	1.3153	0.690325	1.08135	0.848455	0.157133	0.169628	0.521197	0.221261	0.808563	1.50448	14.586
SNRNP200	1	2	0.408258	0.256716	0.172653	0.244027	0.269584	0.183795	0.24177	0.229723	2.5258	0.668318	15.5738
UBE2F	1	2	0.667846	0.28524	2.01926	0.230131	0.193566	0.248191	0.458941	0.335166	0.746185	0.288178	15.027
DEF6	1	2	0.652371	0.403522	0.43979	0.51245	0.191855	0.21564	0.606246	0.397197	0.710748	0.63629	15.1411
HIP1	1	2	0.431079	0.349711	0.284423	0.672784	0.197916	0.263139	0.288238	0.278146	0.430879	0.252235	15.281
VCP	1	2	0.404286	0.413373	0.299288	0.130393	0.195673	0.191	0.252968	0.284652	0.338562	0.49436	15.2956
SIRT1	1	2	0.329829	0.393476	0.169924	0.336715	0.167327	0.163122	0.312105	0.493303	0.226908	0.432104	15.4427
C2CD2L	1	2	0.665945	0.366945	0.130713	0.271462	0.203641	0.240475	0.453917	0.226721	0.279583	0.448111	15.5735
RERE	1	2	0.613378	0.459767	0.468197	0.152371	0.219308	0.436524	0.600143	0.224508	0.781588	0.293046	14.6731
ALCAM	1	2	0.241084	0.281294	0.237063	0.241127	0.191105	0.182116	0.553567	0.215311	0.332265	0.233129	14.6633
ATP13A3	1	2	0.44591	0.33529	0.286221	0.131359	0.195572	0.159896	0.275231	0.189263	0.216976	0.809904	14.4292
FGFR1	1	2	0.434464	0.642833	0.190813	0.307466	0.158016	0.314452	0.254284	0.72257	0.446476	0.333717	14.3724
KDM5A	1	2	0.324312	0.258056	0.13214	0.484309	0.222717	0.328964	0.194985	0.745483	0.329599	0.78352	14.1738
PITPNA	1	2	0.401721	0.31576	0.125953	0.271296	0.278616	0.207199	0.496203	0.230946	1.23609	0.589712	14.2433
COPS3	1	2	0.583744	0.28631	0.226716	0.443441	0.216927	0.798144	0.73374	1.80482	0.464081	0.321156	14.206
MAOA	1	2	0.46681	0.408339	0.190813	0.213994	0.160245	0.206337	0.282122	0.317516	0.296261	0.374016	14.8712
C6orf62	1	2	4.53901	4.73493	0.67407	0.317434	0.302751	0.309766	0.199797	0.738152	0.469282	1.31652	8.08313
TMEM63B	1	2	3.06533	5.92054	0.676847	0.141107	0.145603	0.771926	0.289449	0.512399	0.550599	0.564385	9.31905
RNPS1	1	2	6.02123	6.39781	0.128196	0.245348	0.730765	0.600866	0.600122	0.505368	0.737649	1.72762	7.15726
ERN1	1	2	4.39255	4.83552	0.554119	0.337912	0.159477	0.562224	0.20163	0.297582	0.340395	0.343977	8.13683
UBA6	1	2	2.94442	3.82935	0.945686	0.239012	1.19382	0.524615	0.354016	0.279005	0.741748	0.377501	7.36524
YTHDC2	1	2	0.705045	4.87575	0.15162	0.158809	0.722714	0.256145	0.198806	0.213229	0.282756	0.527062	7.28483
PRKD2	1	2	1.183	2.88756	0.832119	0.781029	4.49133	0.701879	0.720121	1.14672	1.70142	3.85298	7.18793
PSMD2	1	2	1.21776	0.77814	0.233785	0.184618	0.2538	0.891178	2.67004	0.376377	1.25451	0.408705	6.05227
MAP3K9	1	2	1.00543	1.77707	0.307976	0.153025	0.225591	0.443845	1.15964	0.461981	0.562662	1.17008	6.11342
EVI5L	1	2	2.63873	1.95446	0.329433	0.229536	0.313398	0.160101	0.599146	0.634409	1.39452	0.581591	6.19776
ICMT	1	2	0.231171	0.330043	0.12856	0.211652	0.238881	0.759521	1.6498	2.89194	1.99761	0.715093	7.20347
CHSY1	1	2	0.613915	1.98209	0.472304	0.175298	0.610302	0.580525	0.284424	0.36461	0.609127	1.25997	8.27949
USP22	1	2	0.449355	1.99235	0.236735	0.210778	0.16392	0.172151	0.25106	0.256795	0.374149	0.851348	9.97368
RALGAPA1	1	2	0.421551	1.82043	0.207014	1.39355	0.144639	0.321518	1.48928	0.286897	0.477479	0.789815	11.1181
RAB11FIP4	1	2	1.58756	1.08081	0.326268	0.574339	0.168135	0.321575	0.310923	0.381871	0.319781	0.453022	10.8209
SPTBN1	1	2	0.876413	1.15698	0.777369	0.345986	0.307191	0.196058	0.226172	0.787469	0.279288	0.562638	12.6039
NAA30	1	2	0.445301	0.621967	0.352111	0.462847	0.158922	0.42891	0.380406	0.472609	0.916239	0.844224	12.0903
RPS5	1	2	1.378	0.343746	0.307615	0.43758	2.39971	0.190799	0.391404	0.348074	0.254252	0.653076	12.2522
HP1BP3	1	2	0.270504	1.13005	0.218676	0.143076	0.197934	0.229133	0.498953	0.20678	0.224825	0.408893	13.255
DOPEY1	1	2	0.49766	0.503418	1.24374	0.143763	0.848909	0.15782	0.375945	0.26351	0.229101	1.15435	13.0463
PSMA2	1	2	0.361685	0.368654	0.234396	0.349716	0.226554	0.499146	0.360326	0.177506	0.812742	0.369146	13.5859
FBN1	1	2	0.446384	0.350271	0.239594	0.181881	0.264438	0.191986	0.18515	0.210493	0.27484	0.528565	13.3054
ADCY9	1	2	0.260815	0.315907	0.235939	0.146172	0.161319	0.174965	0.485377	0.656424	0.316917	0.370584	13.4498
MAPRE1	1	2	0.494705	0.425304	0.153176	0.161085	0.220534	0.15939	0.405	0.354636	0.207295	0.636215	13.6207
KDM5C	1	2	0.918188	0.370871	0.261136	0.39673	0.28332	0.240251	0.247228	0.250877	0.604845	0.297636	13.4891
JAKMIP2	1	2	1.0247	0.31576	0.619646	0.128556	0.148544	0.187141	0.197523	0.285969	0.243419	0.235243	12.7015
QKI	1	2	0.223665	0.275906	0.267083	0.158141	0.215665	0.491251	0.814305	0.266267	0.287611	0.317688	12.6537
ARNTL	1	2	0.270101	0.496163	0.335567	0.129786	0.34415	0.465429	0.476105	0.197245	0.386991	0.248589	12.2856
MYRF	1	2	0.32089	0.600903	0.248964	0.277216	0.279506	0.23241	0.606235	0.289646	0.320757	0.289994	12.7413
VAMP4	1	2	0.898246	3.22505	0.295636	0.235497	0.540964	0.20754	0.427443	0.296032	0.576232	0.265614	5.12878
PACS1	1	2	0.482487	0.555273	0.547599	0.306744	3.23152	0.285165	0.404617	2.82476	0.514205	0.709089	5.6306
ABR	1	2	0.485108	1.88082	0.139633	0.152294	1.02793	0.224022	0.807801	0.359612	0.329599	0.647947	5.43398
PPP1CB	1	2	0.621864	0.513859	0.381896	0.138001	0.327842	1.6877	0.255034	1.68625	2.62975	0.33538	6.86147
TRABD	1	2	0.770397	2.16594	0.460189	0.419774	0.4702	1.00016	0.444086	0.503941	0.606507	0.265872	6.80589
SMU1	1	2	1.68191	1.68824	0.489576	0.478459	0.334251	0.914974	0.274842	0.352337	0.227	0.33181	7.23946
DIP2B	1	2	0.357128	2.53507	0.486633	0.195867	0.145871	0.633611	0.359755	0.418838	0.681392	0.286631	7.90564
BRWD1	1	2	0.562275	0.688024	0.680609	0.234082	0.168375	0.167289	0.367176	0.224238	0.541288	2.81777	7.64637
NRG1	1	2	0.549712	0.324212	0.286424	0.130177	0.162208	4.42558	0.352798	0.297222	1.4843	0.8646	8.40364
CAMTA2	1	2	0.483797	0.752894	0.417465	0.213882	0.217674	0.234153	0.516252	1.15484	0.54135	0.683726	8.46679
ITSN1	1	2	0.568469	0.551866	1.28105	0.234003	0.351733	0.253943	0.239198	0.331124	2.07503	0.270133	9.3229
LRFN4	1	2	0.280485	1.18602	0.258301	0.164604	0.944419	0.250045	0.213072	0.173748	0.233225	0.297142	10.8743
GLG1	1	2	0.98477	0.717505	0.219256	0.180188	0.614837	0.318018	0.20701	0.220184	0.337969	0.390185	11.1271
S100PBP	1	2	0.253977	0.285549	0.328914	0.340872	0.244682	0.20878	0.210951	0.233923	0.281954	0.404796	11.7218
SENP7	1	2	0.67842	0.401365	0.149332	0.15935	0.36577	0.79172	0.512351	0.700477	0.637678	0.225091	11.46
MAPK8IP1	1	2	1.27825	0.235533	0.207695	0.134922	0.406277	1.33835	0.534717	0.26307	0.260815	0.441933	11.5689
RPS6KA4	1	2	0.986438	0.309905	0.335708	0.18462	0.242525	0.208571	0.24926	0.469048	0.44017	0.423086	11.6947
FBLN5	1	2	0.579132	0.245834	0.134689	0.200438	0.362948	0.182394	0.577719	0.267544	0.235063	1.16099	11.4622
NCOR1	1	2	0.460197	0.426795	0.450533	0.313917	0.195906	0.468715	1.56911	0.419544	0.563165	1.05441	11.9121
SMG7	1	2	0.478088	0.387051	0.248334	0.175188	0.4784	0.590813	0.502011	0.418838	0.84453	0.269165	11.1631
JAZF1	1	2	0.255738	0.442553	0.164102	0.161159	0.259653	0.183606	0.293687	0.227849	0.248619	0.445373	11.0711
FAM160A2	1	2	0.47921	0.259592	0.195292	0.359601	0.145453	0.801428	0.364859	0.217669	0.269561	0.295946	11.4169
IREB2	1	2	0.260954	0.634682	0.208331	0.199069	0.274163	0.19741	0.228159	0.194304	0.273961	0.253065	10.8937
NCOA3	1	2	0.35185	0.560134	0.200509	0.177583	0.181259	0.262196	0.263096	0.34076	0.404104	0.225963	11.0859
LEPR	1	2	0.374997	1.39278	0.313571	0.139896	0.391844	0.505896	0.383548	1.36968	0.244113	0.976546	5.09219
ZNF384	1	2	0.331547	2.43082	0.327916	0.232137	0.242839	0.386786	0.24947	0.239711	0.210991	0.281322	4.96737
LRP6	1	2	0.29243	0.870655	0.283594	0.146693	0.340014	0.160951	0.297671	0.561198	1.29927	0.326092	5.93064
RHOT1	1	2	0.352562	2.52199	0.360946	0.377611	0.153727	0.29531	0.265234	0.544303	0.423898	0.406603	5.83834
XAB2	1	2	0.234798	0.460775	0.91625	0.307989	0.295195	0.340015	0.212382	0.17623	1.59067	0.808599	5.94524
PKNOX1	1	2	1.06248	0.556995	0.209758	0.435029	0.248265	0.36867	0.38228	0.312657	0.356837	1.61036	5.9854
FCHO2	1	2	0.652801	0.489643	0.196546	0.180134	0.274825	0.2751	0.292308	0.224698	0.402069	1.92903	6.84931
TRPC4AP	1	2	0.700658	1.66557	0.140076	0.198747	0.181287	0.510013	0.260497	0.297816	0.362869	0.287999	6.86055
SEMA4D	1	2	0.668939	0.602968	0.168841	0.220169	0.635629	0.851413	0.653328	0.333045	0.708269	0.279609	8.88725
GATAD2A	1	2	0.295304	0.238897	0.313728	0.510752	0.236652	0.680459	0.19166	0.295668	0.874581	0.397461	9.99228
IL15	1	2	0.335424	0.292149	1.231	0.202023	0.514805	0.201416	0.598803	0.221118	0.2506	0.227295	10.5703
FBXO38	1	2	0.584071	0.506213	0.24066	0.29654	0.355882	0.328517	0.438086	0.359465	0.26719	0.36247	10.408
ATP5A1	1	2	0.591456	0.441211	0.155752	0.24958	0.149848	0.156585	0.397445	0.443408	0.397427	0.577857	10.5156
MED12	1	2	0.316867	0.499586	0.149391	0.216667	0.14182	0.240359	0.235842	0.396954	0.328823	0.320265	10.72
MTOR	1	2	0.467457	0.450942	0.375472	0.346112	0.347392	0.412241	0.354587	0.169633	0.216957	0.348351	10.1711
NFASC	1	2	0.472741	0.239458	0.129308	0.543752	0.262798	0.183578	0.320565	0.178825	0.307812	0.217181	10.5634
SCN5A	1	2	0.611819	0.298379	0.19857	0.132018	0.171524	0.513385	0.244373	0.251254	0.284756	0.592276	10.2086
KRT1	1	2	0.341964	0.272469	0.150689	0.203914	0.291701	0.947806	0.18515	0.245875	0.228022	0.556848	10.1127
AGFG1	1	2	0.234142	1.0863	0.286672	0.145518	0.230282	0.375081	0.802642	0.231102	0.538171	0.408832	5.26679
TMEM110	1	2	0.585018	0.884786	0.439769	0.367703	0.611022	0.156585	1.17972	0.271839	0.344912	0.376182	5.27905
COPB1	1	2	0.946875	1.17176	0.227645	0.328238	0.149497	0.436715	0.858591	0.619959	0.422269	0.213297	6.01414
NKTR	1	2	0.875835	0.681434	0.493582	0.836737	0.145229	0.456429	0.220014	0.76027	0.355657	0.404026	6.8427
DLC1	1	2	0.414057	0.480127	0.283783	0.23299	0.50843	1.57004	0.208528	0.233557	0.368759	0.510811	8.07307
PDZD4	1	2	0.616466	0.65514	0.387288	0.188333	0.485374	0.156866	0.481994	0.233627	0.313477	0.416714	7.9708
DDX39B	1	2	0.440696	0.765642	0.12856	0.211671	0.489734	0.398429	0.472498	0.30218	0.245407	0.315162	9.04112
STRN4	1	2	0.289301	0.462888	0.196097	1.43609	0.166597	0.525982	0.419987	1.03953	0.664143	0.557396	9.45361
GGA1	1	2	0.269609	1.13292	0.278432	0.18264	0.231993	0.302612	0.518784	0.249148	0.20679	0.734548	9.34209
HSF2	1	2	0.362048	0.251185	0.205903	0.208419	0.557019	0.295981	0.437322	0.263718	0.330139	0.344454	9.93344
FUT7	1	2	0.670755	0.576151	0.313979	0.198605	0.349949	0.291883	0.416467	0.253298	0.288118	0.366196	9.78767
CAPN15	1	2	0.346656	0.456641	0.191286	0.499713	0.142244	0.238032	0.38301	0.230477	0.469846	0.541802	9.71299
PLCL2	1	2	0.383128	0.336898	0.340194	0.231969	0.151003	0.349224	0.680936	0.545606	0.379801	0.246662	9.60995
UBE2H	1	2	0.237341	0.28132	0.137649	0.202023	0.527248	0.460561	0.512917	0.182566	0.208369	0.322914	9.86162
CAMK1D	1	2	0.359975	0.243358	0.127655	0.305675	0.156962	0.170802	0.518962	0.564704	0.371813	0.325987	9.66038
ATP6V0D1	1	2	0.456201	0.31888	0.179093	0.134117	0.185292	0.290714	0.331295	0.169593	0.288542	0.314023	9.69007
TNFSF12	1	2	0.261589	0.306134	0.164936	0.158823	0.193106	0.215976	0.193545	0.392844	0.260759	0.495889	9.35986
SREBF1	1	2	0.236537	0.387292	0.250297	0.267961	0.172822	0.333819	0.226645	0.230266	0.419567	0.230584	9.59209
DLGAP3	1	2	0.703181	0.838413	0.485788	0.183299	0.223401	0.185589	0.569011	0.255842	0.394618	0.791567	5.21595
DCP1A	1	2	0.8636	1.1689	0.222191	0.182521	0.63168	0.237724	0.374047	0.192125	0.25273	0.341858	5.27048
TNIP1	1	2	1.37136	1.33248	0.171342	0.245821	0.155464	0.187875	0.207924	0.224416	0.260073	0.345998	4.96491
GMDS	1	2	0.310623	1.00509	0.48024	0.741653	0.313398	0.213983	0.322595	0.259499	0.280287	0.282987	5.25606
GRAMD1B	1	2	0.836085	1.04216	0.200586	0.516914	0.477671	0.451575	0.264948	0.395237	0.28876	0.364577	4.9358
TRIM9	1	2	1.53231	0.744115	0.189066	0.131784	0.283206	0.250827	0.219267	0.177506	0.311275	0.419563	5.08664
SMG1	1	2	1.81824	0.390329	0.223504	0.406962	0.1417	0.174392	0.482236	0.205927	0.293702	0.21771	5.15707
MNT	1	2	0.442132	1.12859	0.241263	0.23314	0.182351	0.307473	1.20513	0.812116	0.231032	0.61218	5.02472
ATP11C	1	2	0.494679	1.00608	0.138745	0.271077	0.279471	0.289945	0.257547	0.438095	0.306396	1.2179	4.97118
GFPT1	1	2	0.338257	0.938069	0.699531	0.299002	0.58601	0.199171	0.271382	0.395237	0.515733	0.249909	5.60926
MAP3K7	1	2	0.384668	0.749319	0.240797	0.507835	0.355299	0.20397	0.412746	0.376982	0.329295	0.8971	5.63359
USP47	1	2	0.397604	0.393571	0.503456	0.651096	0.214996	0.207617	0.437329	1.49858	0.308785	0.374055	5.72115
ANK3	1	2	0.596243	0.236617	0.283185	0.341979	0.429091	1.10909	0.356857	0.485475	0.470149	0.579617	6.58184
UBE2D1	1	2	0.555225	0.671201	0.228207	0.170946	1.88309	0.187654	0.495836	0.176757	0.229092	0.256446	6.48138
TNS3	1	2	1.00751	0.656743	0.240526	0.199552	0.206162	0.215051	0.303382	0.960729	0.348525	0.462328	7.42273
RAB2A	1	2	0.812736	0.42842	0.212332	0.188503	0.205654	0.465927	0.201098	0.873249	0.318468	0.380469	7.25581
MDM2	1	2	0.44591	0.456052	0.219277	0.130046	0.759204	0.962649	0.185565	0.239711	0.296124	0.406868	7.51425
OSBPL8	1	2	0.983736	0.28375	0.184346	0.168498	0.378996	0.238868	0.387359	0.336862	0.228324	0.314063	7.46601
GGNBP2	1	2	0.519964	0.593514	0.301025	0.148009	0.791634	0.24286	0.214194	0.536625	1.06587	0.281579	7.75269
PSEN1	1	2	0.323553	0.474279	0.29559	0.407112	0.247677	0.321542	0.389857	0.40315	0.603986	0.582653	8.59295
C19orf66	1	2	0.300419	0.259995	0.14226	0.170328	0.849231	0.300559	0.285942	0.233545	0.230981	0.560961	8.79439
MED12L	1	2	0.248439	0.39868	0.586585	0.162349	0.242963	0.261591	0.428514	0.282129	0.493771	0.467828	9.11582
ADAM10	1	2	1.44727	0.459174	0.516824	0.31899	0.201035	0.262558	0.18515	0.284623	0.453351	0.212128	5.34366
PIAS1	1	2	0.284422	0.284924	0.871023	0.249634	0.338006	0.228965	0.343754	0.329654	1.20787	0.291204	5.49109
SGIP1	1	2	0.460595	0.523507	0.15163	0.506327	0.350441	0.249395	0.185776	0.291677	0.272748	0.340752	6.26582
CTDNEP1	1	2	1.02002	0.452345	0.142072	0.165597	0.287017	0.36431	0.237827	0.51079	0.330719	0.228072	6.1526
ELL	1	2	0.448699	0.378813	0.15029	0.260857	0.52326	0.467218	0.44312	1.28204	0.298349	0.221719	6.27887
PLCB1	1	2	0.424169	0.572228	0.13404	0.208683	0.768319	0.320358	0.514086	0.170389	0.49001	0.227972	6.15714
CCT5	1	2	0.258348	0.82832	0.335908	0.249305	0.234533	0.317297	0.246409	0.342351	0.367735	0.233032	7.00781
FSTL4	1	2	0.599967	0.249632	0.167664	0.20348	0.379488	0.432343	0.212586	0.53725	1.0981	0.257938	6.99148
CAMSAP3	1	2	0.422403	0.770689	0.153928	0.366474	0.217802	0.257259	0.358485	0.173063	0.386837	0.581709	6.85265
USP8	1	2	0.721379	0.349375	0.548315	0.188525	0.223546	0.294089	0.357712	0.497998	0.331371	0.2444	7.59327
PODXL2	1	2	0.457213	0.244261	0.153714	0.144844	0.548725	0.996492	0.280283	0.301014	0.248236	0.29939	8.15062
DDX5	1	2	0.383128	0.294801	0.408494	0.591614	0.470094	0.162694	0.476105	0.614465	0.391753	0.370684	8.16729
CREB5	1	2	0.278318	0.279391	0.190374	0.146376	0.189466	0.159179	0.265951	0.213484	0.224253	0.400876	8.30581
USP15	1	2	0.283543	0.253823	0.20815	0.208683	0.203236	0.357164	0.272955	0.330844	0.516407	0.235506	8.3097
WSB1	1	2	0.321172	0.412813	0.193048	0.302024	0.211256	0.317305	0.210951	0.271144	0.397825	0.443796	8.54287
ATP6V0B	1	2	0.667893	0.50365	0.141978	0.272138	0.337906	0.393592	0.379871	0.18546	0.633474	0.338546	5.31989
SNX6	1	2	1.23608	0.390632	0.150315	0.330036	0.380191	0.17888	0.225881	0.405754	0.44787	0.299372	5.33583
ZZEF1	1	2	0.469225	0.296768	0.276811	0.184303	0.307202	0.924384	0.264035	0.35	0.742888	0.237203	5.45603
LRRC25	1	2	0.324399	0.534991	0.221958	0.36023	0.248265	0.313288	0.751024	0.369571	0.411652	0.353644	5.288
ZNF217	1	2	0.672061	0.497034	0.247085	0.194152	0.166801	0.345048	0.276594	0.21646	0.435192	0.479697	5.18017
ATP8B2	1	2	1.08108	0.300064	0.212973	0.137401	0.261444	0.166183	0.715213	0.198505	0.405043	0.252838	6.03703
SH3RF3	1	2	0.714837	0.242061	0.314256	0.135979	0.62797	0.508406	0.433557	0.374833	0.285365	0.365249	5.64638
INPP4B	1	2	0.666926	0.306655	0.281491	0.425374	0.450686	0.332841	0.31979	0.467913	0.319204	0.213677	5.99227
NHS	1	2	0.309527	0.915452	0.209816	0.218281	0.169139	0.169386	0.209281	0.232316	0.328576	0.213534	5.9301
LPGAT1	1	2	0.581991	0.307054	0.181184	0.277005	0.193259	0.391062	0.312368	0.357051	0.375104	0.698388	6.61276
NRBP1	1	2	0.706465	0.6156	0.310079	0.312591	0.153929	0.21105	0.602022	0.212351	0.276936	0.291332	6.74081
WTAP	1	2	0.509506	0.428718	0.226983	0.369812	0.171977	0.495604	0.509041	0.230733	0.516274	0.519786	6.65733
AGAP3	1	2	0.553275	0.28375	0.219003	0.628559	0.49947	0.164774	0.187362	0.273419	0.475025	0.367036	6.57219
PARK7	1	2	0.254651	0.39638	0.17262	0.152383	0.635629	0.560756	0.307358	0.352892	0.375545	0.277387	7.30906
CEPT1	1	2	0.966239	0.301128	0.253853	0.306708	0.149796	0.201017	0.21511	0.266787	0.586858	0.339654	7.2083
NNT	1	2	0.585858	0.24026	0.178379	0.14043	0.185277	0.412671	0.417973	0.191692	0.457609	0.296789	7.351
DAPK1	1	2	0.41664	0.479378	0.503902	0.368903	0.407835	0.238555	0.355228	0.223289	0.572804	0.34453	7.24142
EPHB4	1	2	0.280952	0.53477	0.209668	0.310121	0.199108	0.194854	0.266723	0.429702	0.272134	0.297287	7.94919
HEY1	1	2	0.435905	0.278719	0.230966	0.870487	0.355299	0.680242	0.355053	0.220774	0.380087	0.311016	5.2119
GIT1	1	2	0.321882	0.306659	0.190735	0.526663	0.422461	0.431851	0.223459	0.185934	0.230021	0.351287	5.18186
SMAD5	1	2	0.422259	0.520151	0.207695	0.366708	0.362276	0.182394	0.235137	0.17464	0.319539	0.536391	5.75819
ARAP3	1	2	0.297734	0.257949	0.232864	0.270479	0.194528	0.171167	0.599756	0.383926	0.327375	0.397406	5.77272
PRRC2A	1	2	0.331806	0.326639	0.245403	0.200666	0.340585	0.289765	0.190977	0.359612	0.216074	0.246294	5.7119
SFMBT2	1	2	0.50317	0.272469	0.166571	0.12833	0.358912	0.202831	0.299649	0.300119	0.302479	0.323188	5.77542
PIM3	1	2	0.377674	0.461995	0.22686	0.165964	0.277342	0.169267	0.365238	0.226849	0.537077	0.925604	5.70241
SMAP1	1	2	0.316595	0.249896	0.18334	0.24069	0.157684	0.188328	0.265234	0.285276	1.06812	0.518476	6.57246
IGSF9B	1	2	0.305737	0.858905	0.167664	0.27338	0.172559	0.285165	0.209749	0.319496	0.230831	0.219077	6.36687
PDXK	1	2	0.258267	0.419389	0.149332	0.19986	0.164468	0.458413	0.359935	0.273175	0.405793	0.323049	6.28564
STRN	1	2	0.585702	0.286314	0.255223	0.130619	0.19657	0.168402	0.453147	0.245548	0.481477	0.289994	7.01888
BAZ2B	1	2	0.244578	0.360768	0.207014	0.158809	0.251258	0.176883	0.188511	0.427556	0.754749	0.294526	6.83838
MAP7	1	2	0.234639	0.294214	0.158827	1.36871	0.151218	0.225873	0.220707	0.290177	0.447649	0.972027	7.10462
CCNL1	1	2	0.253995	0.294109	0.232864	0.182176	0.139995	0.209466	0.467499	0.283029	0.321695	0.232355	5.2987
SRPK2	1	2	0.372018	0.314644	0.129308	0.140206	0.404607	0.340394	0.265615	0.684395	0.50206	0.431139	5.47917
RCOR1	1	2	0.273763	0.343746	0.149739	0.20348	0.181171	0.194645	0.413945	0.574371	0.283725	0.780502	5.4727
NAA60	1	2	-0.0716416	0.079549	-0.120169	-0.102655	0.262613	0.0682854	0.111245	-0.0823915	0.00538242	-0.0524839	5.1376
JAKMIP1	1	2	0.264155	0.329463	0.487962	0.19986	0.356563	0.220006	0.400142	0.273109	0.227579	0.287907	6.15487
BECN1	1	2	0.355184	0.278553	0.241824	0.168181	0.269454	0.226686	0.251291	0.413436	0.637678	0.22701	6.11422
RPL14	1	2	0.258232	0.292419	0.126104	0.505157	0.60834	0.357702	0.203666	0.244832	0.270704	0.420587	6.42839
MYBL2	1	2	0.396689	0.871585	0	0.305675	0	0	0	0	0.24114	0	6.6839
ARGLU1	1	2	0.300667	0.328229	0.135675	0.210914	0.165449	0.658362	0.207924	0.198147	0.335287	0.401657	7.16728
THBS1	1	2	0.246625	0.235739	0.214682	0.129704	0.371224	0.43714	0.437322	0.299655	0.23709	0.3098	7.06726
FASN	1	2	0.23926	0.258414	0.151903	0.245821	0.206467	0.161916	0.47269	0.405329	0.211868	0.48604	7.03655
CROCC	0	2	3.75061	4.59023	0.179472	0.458131	0.248531	0.709187	0.472544	1.08628	0.71926	0.814994	21.1503
LRRC8B	0	2	1.72964	7.74256	0.229328	0.130046	0.50794	0.171386	0.338185	0.557726	0.330719	2.0267	24.442
NDUFA10	0	2	2.05649	4.97988	0.347259	1.40827	0.365828	1.85095	3.11185	0.329619	0.63394	4.48198	23.3039
WDR6	0	2	3.02297	6.91819	0.698968	0.181907	1.05217	1.439	1.06359	1.92838	0.336511	2.62052	21.6493
IQCB1	0	2	3.12561	1.9665	0.742362	2.13645	2.77419	2.90782	3.08673	3.02703	4.0392	3.43789	21.0272
CEP19	0	2	0.62814	1.00859	0.793042	1.12628	1.51557	3.05838	1.43294	1.98936	5.61435	4.5422	20.5864
NAAA	0	2	1.1204	2.78795	1.7071	0.572058	1.70761	0.828212	1.01791	3.25226	3.84684	2.82235	22.8106
EXOC3	0	2	3.23256	0.877237	1.14865	3.02278	3.96	0.579962	0.907469	3.73215	2.69396	0.785657	20.8306
SKIV2L	0	2	4.65328	5.39034	1.02248	1.22689	0.965299	0.278905	0.350991	3.01146	3.513	3.54482	21.0892
DNLZ	0	2	0.821391	1.22536	2.61109	1.56821	2.81726	1.0457	2.17184	1.58703	3.74793	0.534564	20.8628
MAN1B1	0	2	4.84633	6.19252	0.687907	0.311971	0.407161	1.1661	1.49214	2.30832	0.36573	3.61972	20.7263
RRP12	0	2	3.05693	2.71215	0.16768	1.27076	0.69543	0.232163	5.04701	0.512004	4.98683	3.01276	22.1739
RDH5	0	2	1.5484	5.70566	2.96695	0.421823	0.492923	0.376065	0.285361	0.359612	2.55515	1.68124	20.1954
EP400NL	0	2	2.36185	1.22545	1.42177	4.24884	0.375618	1.41496	1.14135	2.93135	4.26071	2.62801	23.5703
AP3S2	0	2	1.50052	2.6887	3.18947	0.278437	2.01978	3.40389	1.29159	4.40658	5.39457	3.60265	20.7115
SLFN5	0	2	0.415893	1.49313	3.31022	1.71197	0.623467	3.90924	3.60265	1.03976	6.05383	2.38841	19.9677
SCRN2	0	2	4.6631	5.72455	0.236714	0.800868	0.773998	0.761605	1.3818	1.23592	0.979854	0.510424	21.3817
TUBB6	0	2	2.14964	5.75423	0.226569	2.14808	0.474306	0.230887	1.19284	0.637205	0.345927	0.228917	21.6737
ZNF589	0	2	3.7818	9.02185	0.484027	3.41048	3.58	2.5813	0.751139	4.80221	1.92671	5.91762	21.5276
AMT	0	2	7.32776	7.32117	1.99347	0.572441	4.52025	1.49679	1.96803	1.96737	6.05294	2.444	22.0199
TBC1D7	0	2	2.29067	4.35275	0.958761	0.157772	2.08133	2.40528	6.005	3.63398	6.02326	1.94075	20.1605
ATP6V0E2	0	2	2.78129	3.89234	1.03625	2.14526	1.17377	4.13742	6.6192	3.48986	9.13875	1.61449	17.2551
VPS28	0	2	4.83154	5.17271	1.59333	4.87764	2.0129	1.71909	2.75696	4.39785	2.66989	3.05455	19.8329
NUDT2	0	2	1.74726	7.19482	0.44773	0.665703	2.58414	5.50853	3.59148	5.21736	3.22979	3.64144	23.0618
CDC26	0	2	1.72369	4.35706	3.75898	2.95354	1.89562	2.08426	6.17727	4.06519	3.53537	2.99305	20.2471
TOR1A	0	2	7.70223	12.407	0.417304	0.273015	0.279506	0.496186	0.324597	0.629276	0.967736	0.853981	21.1808
DPYSL4	0	2	7.50657	9.66368	0.152467	0.222458	0.414686	0.37801	0.230367	0.259686	0.316875	3.05771	21.0883
STARD10	0	2	1.39068	4.75707	3.52852	0.951892	0.580985	3.04485	6.55699	3.21717	5.4576	3.40349	17.5387
EBPL	0	2	5.85991	3.73649	1.56255	1.63475	1.97194	2.53688	3.96167	6.6193	5.49559	3.32383	19.04
ACOT1	0	2	3.64009	3.58479	2.03764	1.43948	2.4435	2.8021	3.00477	4.3226	3.26674	3.15225	20.2346
TRAP1	0	2	6.05903	9.42801	1.03995	0.302902	0.6932	0.859203	0.678857	0.441672	0.694374	3.62847	22.3001
GAA	0	2	8.69315	12.9571	2.91402	0.64608	0.989162	0.85657	0.650192	0.925516	0.350172	6.11903	21.3772
OCEL1	0	2	3.46964	8.70621	1.77793	2.14303	0.355299	0.342921	2.41807	0.765923	2.89775	3.85799	19.603
NLRP2	0	2	2.40304	1.82737	2.34282	3.067	4.16995	3.54246	4.02831	4.52414	5.17997	4.78963	19.2873
ITPA	0	2	5.00247	1.71894	0.452212	1.92904	4.29208	2.1716	5.64345	5.13129	4.25428	7.01997	21.4031
SLC25A1	0	2	5.04257	10.7663	1.59681	1.20585	0.921598	0.408099	0.561034	3.72739	2.96136	6.30178	21.8313
NDUFA6	0	2	9.69358	10.4735	3.1968	2.19377	0.532402	1.67948	2.31398	2.32058	2.90959	4.19182	21.5367
AK5	0	2	0.468538	0.47887	0.80302	0.402351	2.62336	2.34103	0.799264	6.37944	4.70219	7.83022	15.3661
MRPL18	0	2	3.90233	3.40564	0.778044	1.26755	1.95201	2.10518	0.284335	1.59675	3.76607	5.19249	18.0323
TTC38	0	2	0.264885	0.37828	5.56118	1.03928	2.07902	4.1506	1.05338	2.72428	7.24885	2.95512	18.1101
GNLY	0	2	3.3099	1.53014	1.98424	3.39542	0.263727	1.01313	2.83169	0.42332	2.61695	0.326164	17.3474
ANAPC13	0	2	2.6811	4.56382	0.902292	1.75195	0.59097	0.3025	0.231121	1.48287	0.790726	3.3461	16.6345
SUMF2	0	2	2.04268	3.58727	0.337682	0.17702	1.63135	0.482857	0.338185	1.4271	1.68719	4.46439	15.3506
MS4A14	0	2	1.11146	2.75869	0.852763	2.29358	0.374123	0.496186	2.84051	3.68777	2.21921	1.69913	15.5802
ROGDI	0	2	0.267181	0.34992	0.202629	1.27776	2.0506	6.86552	1.85049	0.434206	4.35653	0.467522	16.0618
PDCD5	0	2	0.64358	1.30905	3.25967	1.73611	2.56044	0.491251	2.87088	3.69493	2.51606	3.86097	15.21
SIGLEC14	0	2	0.941654	2.02632	3.09721	1.01556	0.450706	0.601671	1.9107	3.43813	2.513	2.00083	15.8946
HSPA12B	0	2	0.429306	1.63155	0.274302	0.305675	0.290951	5.00224	4.53914	0.225541	6.79672	0.357507	16.0743
CC2D1B	0	2	2.98212	4.77269	0.696044	0.182624	0.279314	0.169389	0.382195	0.186962	0.291066	0.363257	18.437
TCTEX1D1	0	2	1.59295	3.3492	0.320161	1.01384	0.772684	1.43937	0.29248	0.73833	0.702301	4.32201	18.1991
NUP210L	0	2	1.09045	6.43424	0	0.37445	0	0	0.790877	0	3.28925	0	19.1763
PASK	0	2	2.07667	3.74778	0.137493	0.331099	0.166226	0.851413	0.509041	1.50259	0.43031	0.700565	18.8441
HLA-F	0	2	3.90135	5.53808	0.17904	0.174531	0.20948	0.16426	1.26232	0.203442	0.501101	0.340168	19.5526
CRAT	0	2	1.4773	6.93915	0.354793	0.244976	0.40459	0.376065	0.246513	0.307424	0.303885	2.22258	19.5222
TOR1B	0	2	2.21371	0.719008	0.46794	0.207721	0.288339	2.0546	0.643527	0.32592	4.23597	0.964895	18.8418
RSU1	0	2	1.09778	4.94813	0.129308	0.172438	0.294858	0.782177	0.192026	0.222809	0.512398	0.609416	18.858
CASP7	0	2	0.414182	0.793363	0.551275	1.83487	2.13988	3.60075	3.28944	1.02785	5.01728	0.956748	17.7967
PLA2G16	0	2	0.63869	4.93248	0.167672	0.199323	0.248265	0.50857	1.18858	0.713777	0.507853	1.26149	19.6576
POLR1D	0	2	0.957574	4.88137	0.325522	0.305718	0.754969	0.519249	0.313467	0.352489	2.53321	0.313051	17.9724
RCBTB1	0	2	2.10721	1.23844	0.541989	0.776439	0.206248	1.28273	2.14666	1.72981	3.1626	1.50297	18.8367
SPAG7	0	2	0.637793	3.10914	0.505176	0.180517	0.493736	0.567449	0.476105	0.693294	0.335549	3.08993	18.7194
ZNF493	0	2	2.68173	4.05236	1.22492	0.892878	0.807809	0.883469	0.404222	0.998007	0.511345	0.602627	19.4228
KCNN4	0	2	0.428744	0.764919	2.17276	3.39868	0.348694	1.2781	0.499363	4.17904	2.85339	4.139	19.1478
PLOD1	0	2	0.766129	3.50589	0.198229	0.128971	0.222556	0.450858	0.428791	0.178187	0.502429	0.592511	21.5813
IMMT	0	2	1.31394	2.83933	0.493744	0.209214	0.345658	0.274224	0.444551	0.625186	0.503389	1.4154	22.0833
CENPK	0	2	0.564422	3.06402	0.208782	0.180517	0.352721	0.260327	1.41126	1.36462	0.391191	0.449198	20.8225
MSH3	0	2	1.46817	1.98379	0.233785	0.184007	0.546348	0.485037	0.652697	1.19004	0.954794	0.6836	21.2521
HDDC2	0	2	1.33549	0.513238	0.181461	0.490146	0.243278	0.490711	0.268809	1.48712	0.342615	4.00524	20.7686
CHCHD2	0	2	0.393887	1.90702	0.537211	0.55382	1.90117	1.06603	0.717385	2.09265	2.27256	1.7316	21.4955
TCP11L1	0	2	0.377602	0.60349	0.248964	0.530375	0.245141	1.53942	1.41276	0.519157	0.532869	3.79681	21.5339
SPATA5L1	0	2	2.34292	2.05003	0.214682	0.496702	0.251214	1.26273	0.463548	2.46333	0.679987	0.437614	21.3972
GSDMB	0	2	1.33135	3.33073	0.203145	0.165298	0.385821	1.0614	0.988379	0.734574	0.33507	0.781003	22.1994
SNX11	0	2	2.08521	2.27127	0.399307	0.200226	0.450706	0.37308	0.266183	0.212404	2.01216	0.291147	21.6571
CBR1	0	2	2.26131	1.85627	0.27327	0.709623	1.44286	1.03862	3.06634	0.754189	2.37432	0.83513	21.9097
GPX7	0	2	0.869682	0.989959	0.127623	0.244976	0.233788	0.339888	0.313032	0.182507	0.31728	0.245476	21.8938
TMEM79	0	2	0.503209	0.405927	0.439115	0.396256	0.203105	0.324873	0.483157	0.214956	0.796407	0.270674	22.3072
SH3YL1	0	2	0.372196	0.81088	0.214662	0.388437	0.308671	0.573578	1.06573	0.409206	0.664576	0.774161	22.3067
CENPO	0	2	0.781693	0.909869	0.16116	0.382404	0.774316	0.414004	0.87941	0.552499	1.0329	0.663252	22.3184
B3GNT2	0	2	0.260789	0.27086	0.361269	0.181409	0.883628	0.164564	0.210759	0.175197	0.21727	0.386326	23.0465
IL18RAP	0	2	0.399796	0.529575	0.365784	0.183905	0.233296	0.275754	0.20137	0.275413	0.550367	0.425777	23.2686
FABP2	0	2	0	0	0	0	0	0	0	0	0	0	22.8138
MAML3	0	2	0.306042	0.426344	0.200509	0.190612	0.141062	0.274011	0.250484	0.207198	0.450808	0.663807	22.1781
NUP43	0	2	0.404286	1.43703	0.301511	0.232145	0.150398	0.332135	0.278315	0.63721	0.297134	0.384785	22.0786
ATP6V1C1	0	2	0.441348	0.27305	0.149332	0.241598	0.260898	0.22594	0.199012	0.40176	0.460367	0.294601	22.9464
PPP1R16A	0	2	0.783304	0.290711	0.149332	0.188525	0.252779	0.205375	0.369991	0.200462	0.246782	0.286857	22.386
TMTC1	0	2	0.428204	1.24815	0.155742	0.203587	0.188778	0.743095	0.444086	0.274155	1.0314	0.440043	22.5333
ARHGAP9	0	2	0.3595	1.83017	0.699531	0.208683	0.442883	0.307078	0.389802	0.362133	0.647179	0.584459	22.5893
GPR180	0	2	0.530124	0.339495	5.83065	0.345092	0.41897	3.50995	0.212234	0.353187	0.291876	1.14349	22.1614
TMTC4	0	2	0.317152	0.982599	0.230646	0.292311	0.402262	0.475743	0.23095	0.245593	0.36281	0.34581	22.4512
MMP25	0	2	0.477281	0.466056	0.204259	0.27338	0.180725	0.188493	0.357249	0.512405	0.660481	0.653186	22.4873
TK2	0	2	1.3953	0.489676	0.144566	0.281561	0.267179	0.720867	0.238368	0.230547	0.660018	0.373812	22.2659
NUDT7	0	2	0.583551	1.46557	1.34371	0.265117	0.489734	0.421299	0.407076	1.12075	0.265601	0.348239	22.3862
ORMDL3	0	2	0.289301	0.326692	0.186056	0.209677	0.576577	0.429479	0.521532	0.480305	2.48735	0.324386	22.0199
RALBP1	0	2	0.227646	0.295224	0.385575	0.248729	0.226213	0.1656	0.229115	0.435253	0.26719	0.280144	22.9667
CFD	0	2	0.221904	0.608641	0.156295	0.777591	0.623467	2.04169	0.276667	0.276297	0.395488	0.447483	22.7302
SHKBP1	0	2	0.296211	0.512392	0.146988	0.175395	0.139995	0.232435	0.356006	0.528735	0.283193	0.742019	22.6829
CCDC24	0	2	0.356811	0.847819	0.158104	0.136962	0.162409	0.171385	0.194261	0.187622	0.228863	0.9781	21.0414
FCGR2B	0	2	0.403907	0.245633	0.125795	0.33634	0.23901	0.196938	0.501758	0.21528	0.398732	0.350226	21.3323
SDHC	0	2	0.376519	0.256985	0.167564	0.259171	0.294209	0.165039	0.271029	0.240045	0.284491	0.584314	21.8946
IGFBP2	0	2	0.357891	1.03187	0.208772	0.165553	0.154485	0.2751	0.399281	0.291868	0.22291	0.508827	21.5563
PF4V1	0	2	0	0	0	0.146467	0	0	0	0	0	0	20.7116
HPGD	0	2	0.546591	0.439695	1.54626	0.18109	0.245014	0.20151	0.347428	0.197273	0.616677	0.216765	21.6118
CLK4	0	2	0.834901	1.56203	0.188238	0.240524	0.279702	0.419081	0.222497	0.197438	0.48868	0.278119	21.2432
TRIM27	0	2	0.368595	0.54672	0.137493	0.240524	0.145172	0.451499	1.08928	0.193256	0.360332	0.387188	20.863
PSMB9	0	2	0.774417	0.736134	0.234311	0.303015	0.180204	0.427692	0.346916	0.353033	0.264429	0.302521	21.2915
TIAM2	0	2	0.541238	0.265444	0.549603	0.352049	0.189641	0.160643	0.352049	0.614465	0.311275	0.503131	20.3389
CDCA7L	0	2	1.46198	0.402697	0.479632	0.195751	0.23474	0.350034	0.25352	0.247845	0.289784	0.520737	20.854
TNPO3	0	2	0.364076	0.820897	0.876972	0.233021	0.183295	0.199248	0.959002	0.21695	0.318158	0.896196	20.7115
ZNF282	0	2	0.229499	0.453161	0.387822	0.435029	0.182594	0.240359	0.280467	0.198147	0.366506	0.586673	21.2871
ACTA2	0	2	0.349904	0.236383	0.161994	0.147723	0.316513	0.170521	0.242139	0.358423	0.346595	0.67286	20.357
SPDYC	0	2	0	0	0	0	0	0	0	0	0	0	20.8355
SIDT2	0	2	0.678062	0.24027	0.149332	0.576422	0.300034	0.248191	0.32922	0.98267	0.42606	0.479148	21.856
CLEC1B	0	2	0	0	0	0	0	0	0	0	0	0	21.7992
KRT73	0	2	0	0	0	0	0	0	0	0	0	0	22.2262
ANKLE2	0	2	0.830734	1.06212	0.459863	0.240597	0.609452	0.209827	0.208155	0.252469	0.428443	0.478952	20.9735
MEFV	0	2	0	0	0.174554	0.277092	0.169835	0.196276	0.261734	0.172259	0.508643	0.448737	22.0203
GSDMA	0	2	0	0	0	0	0	0	0	0	0	0	22.0186
SDK2	0	2	0.582092	2.29928	0.167564	0.345031	0.392864	0.311411	0.204476	0.236187	0.463842	0.256389	20.7263
ENGASE	0	2	0.440672	0.47431	0.340508	0.198747	0.291979	0.387842	0.838713	0.231102	0.954059	1.90871	21.3149
HRH4	0	2	0	0	0	0	0	0	0	0	0	0	20.7776
SERPINB10	0	2	0	0	0	0	0	0	0	0	0	0	20.6232
PCP2	0	2	0.325822	0.359621	0.167664	0.148411	0	0.241114	0.233714	0.256311	0.242374	0.334819	21.3986
VSTM1	0	2	0	0	0.266486	0.284354	0.30906	0	0.226572	0.385735	0.388275	0.450997	21.9237
PVALB	0	2	0.447438	0.390021	0.145139	0.199069	0.153194	0.282883	0.331655	0.391428	0.244594	0.397824	20.315
TSGA10	0	2	7.44581	10.5518	0.325665	3.93108	2.01513	2.14773	1.63259	2.09575	0.414237	1.45717	16.0388
CASP8	0	2	9.24468	9.99902	0.258237	0.158097	2.99864	0.182527	0.218421	4.32961	0.718342	3.70019	15.6622
HYAL3	0	2	2.46343	10.8787	1.40952	2.45356	1.33772	3.25721	3.97464	3.18532	1.52303	4.82382	16.2021
ATG10	0	2	6.49364	7.97706	1.3365	0.950925	1.1049	0.513385	2.28968	3.31088	1.29225	1.50168	18.9656
RMDN1	0	2	5.04368	8.06854	5.20752	0.508269	1.00959	1.00291	1.55075	1.21455	4.5679	2.67203	18.3983
RPLP2	0	2	1.30231	9.4276	1.28379	5.85368	1.25068	0.660722	3.2346	1.25255	3.52266	3.31574	16.591
VAMP1	0	2	8.07803	9.11624	0.15914	0.133759	1.82949	0.447422	0.456753	0.365449	1.65308	0.769224	18.8451
EXOSC6	0	2	7.26018	5.47422	1.59566	1.02537	2.31918	5.76477	2.41016	1.3278	1.711	2.09567	17.5903
KSR1	0	2	10.7152	7.70004	0.28921	0.272138	0.2538	0.185904	0.487229	0.846801	0.49413	0.230104	17.2573
AMH	0	2	2.69797	3.96096	1.50494	1.05149	3.88601	1.56249	1.76941	3.4819	5.42199	7.49554	15.1994
ZNF302	0	2	5.27123	13.201	1.33506	0.385662	0.227422	2.57197	1.71055	1.38726	1.54732	3.45033	15.4538
TOP3B	0	2	7.24013	5.54106	2.42532	1.29103	1.75061	1.45327	1.64527	1.30812	2.12873	1.75906	15.4747
CMTM7	0	2	7.32861	8.89579	0.140195	0.175188	0.140242	0.297087	0.191084	0.277087	0.284701	0.29486	15.5985
RPSA	0	2	5.48526	8.38716	0.488322	0.247667	1.09283	0.306262	0.559625	1.15162	1.73242	1.83095	15.5588
ZNF502	0	2	1.97987	7.48523	0.323396	0.473927	0.441684	0.451479	0.303592	1.86531	0.355762	3.90915	15.853
CYP4V2	0	2	3.64195	4.76435	1.51386	1.30796	0.657449	1.26963	2.76154	1.03688	3.50773	5.57381	14.3649
POLR2J2	0	2	3.70243	3.37971	0.580178	2.18576	2.5439	1.98007	3.87162	2.23402	4.70024	2.81901	14.0023
SPTBN5	0	2	3.78994	4.22915	1.64425	0.599426	0.145222	0.536403	3.44982	1.09138	2.34488	3.03681	14.6439
CDRT15	0	2	7.77792	7.10259	0	0	0	0	0	0	0	0	17.213
MRPL54	0	2	3.91985	5.56192	0.208877	0.244516	0.317426	0.244419	0.353356	0.558731	0.376057	1.43631	15.72
ZNF100	0	2	2.73697	3.37821	0.463606	0.433665	0.18848	5.29476	5.34352	0.400486	4.33636	1.35028	15.5082
RPS9	0	2	5.1538	4.47335	0.275306	0.70271	0.945751	0.817842	0.867603	0.48178	0.997216	1.56627	14.9609
ZNF814	0	2	2.65635	4.53201	1.0136	0.621506	0.416168	0.562262	4.23922	2.73097	3.04005	2.91066	15.0377
MUL1	0	2	2.15611	2.28259	0.395299	1.13303	1.81891	2.39569	3.28595	2.97684	2.17357	4.50823	13.1421
CASQ1	0	2	2.27693	0.271335	0.35872	0.358591	1.17542	0.208234	0.249586	9.4995	0.289115	8.32356	14.7045
LRPAP1	0	2	3.64429	3.00019	0.154398	0.344427	0.419696	0.559407	0.216673	2.63776	1.75013	1.23081	13.6628
GNPDA2	0	2	0.844849	3.77896	2.05372	0.300538	0.200232	1.32283	3.77729	2.15743	3.01737	7.21251	12.9133
FIS1	0	2	1.27087	0.505676	2.49997	3.56516	1.84487	1.00016	1.79185	1.24808	3.60588	3.22213	14.1978
SNX16	0	2	2.23968	4.05587	2.01317	1.76504	0.511607	2.17134	0.81279	1.57107	2.8595	3.98364	13.6308
CPSF2	0	2	0.869904	3.52877	2.53315	0.945992	0.319359	0.639766	2.58507	1.05858	1.73334	4.13962	14.3772
NDE1	0	2	0.456941	3.4292	0.41594	1.8763	1.63374	2.36352	2.31544	2.89996	3.75779	3.32656	12.4807
PLD2	0	2	5.56689	3.89419	0.161869	0.18988	0.139995	0.227624	0.504726	0.167539	0.2786	0.275967	14.7226
MRPL34	0	2	2.71981	0.432098	1.28141	3.99242	0.217703	2.5476	1.34683	4.54393	3.97056	6.09736	13.6164
HLCS	0	2	4.14629	4.75343	0.358753	0.141643	0.227512	0.159007	0.504336	0.686631	0.313226	1.17565	14.1033
RHOXF1	0	2	0.54853	4.06461	0.365566	1.60444	0.391627	0.361632	1.13107	0.331435	2.82739	2.99564	13.2383
HHLA3	0	2	0.350121	1.52759	0.487237	0.259666	0.504719	0.707872	2.23755	1.1941	1.31153	4.37783	13.6985
TBC1D9B	0	2	0.242068	0.500044	5.65611	0.331555	0.284414	1.9989	3.31182	1.42707	2.65003	1.37296	13.0224
TRIB3	0	2	0.625288	0.97604	0.506676	0.343744	0.397905	0.939608	2.38898	0.911644	5.7495	3.00116	11.9521
CCDC125	0	2	5.81733	2.51452	0.261527	0.148047	0.216514	0.221468	0.720561	0.298284	0.246206	1.37296	15.6833
SERPINB6	0	2	3.90909	3.55231	0.133277	0.284354	0.150398	0.234417	0.806127	0.277944	0.248972	0.407599	15.2482
DDO	0	2	2.62495	2.73542	0.886906	0.244909	0.31106	0.172268	1.15758	0.388954	0.2424	1.17878	14.6731
FAM26F	0	2	0.707974	0.356598	0.724046	0.216	2.24348	0.915088	3.08247	0.762798	6.24187	1.80706	14.5622
TRIM4	0	2	0.412297	0.922178	2.13136	1.37186	0.459382	3.34529	3.41177	1.23501	3.40423	0.673822	14.2733
SUSD1	0	2	0.724145	2.41184	0.370948	0.262792	1.92283	0.561268	0.60123	2.96172	0.664781	2.8163	14.9855
FAN1	0	2	0.46199	5.43669	0.244844	0.340255	0.294451	0.18588	0.501862	0.312432	0.317206	0.929187	15.2871
TBX6	0	2	0.519098	1.00171	0.878342	0.953618	0.374062	0.458413	0.906848	1.87205	2.98371	1.92656	15.3014
TTF2	0	2	0.235783	1.85878	0.135242	0.134976	0.421046	0.571961	2.12557	0.738956	4.02725	2.69982	17.2451
ZNF514	0	2	1.70358	2.77263	0.645632	0.777591	0.478221	0.879084	1.39808	0.915524	1.62242	1.81569	17.4387
GINM1	0	2	0.530853	0.784577	1.41005	2.6905	0.27918	1.99656	2.20494	1.03596	1.10675	0.52122	17.4519
FGD3	0	2	1.11247	4.04906	0.28812	0.252936	0.216096	0.383022	0.244373	0.580163	0.348679	0.462123	17.6643
NADSYN1	0	2	0.441235	1.27499	0.674772	0.146821	1.13873	2.30111	0.905009	0.573677	1.90153	3.95463	16.9851
IFT88	0	2	0.534947	3.50644	0.215959	0.373351	0.316513	0.294082	0.375541	0.928696	0.894234	2.90539	16.1651
TDRD9	0	2	1.8023	1.23404	0.865868	0.319936	0.208102	0.626048	0.485565	0.832904	2.6932	2.14587	17.6557
NME4	0	2	0.63251	3.0741	0.581021	0.159603	0.22053	0.188328	0.880705	0.637073	0.376932	0.95041	17.0012
TELO2	0	2	0.399926	2.0077	0.543522	0.449424	1.11045	0.334869	0.565425	3.35135	0.319791	2.51968	17.6924
C19orf33	0	2	0.816141	0.34727	0.299063	0.711979	2.58414	2.11006	3.49672	2.36867	2.86089	0.963092	17.076
ZNF600	0	2	2.17174	2.64471	0.236542	0.157228	0.147712	1.19369	0.387704	0.210164	2.52886	0.565457	16.1024
ZNF132	0	2	0.358803	2.94642	1.25065	0.477949	0.19367	1.75522	0.683363	0.274982	0.393715	0.326164	17.4813
NELFCD	0	2	2.6225	1.14627	0.624463	0.425904	0.481849	1.14297	1.2731	1.26666	3.21655	0.973806	17.5168
CDA	0	2	0.915184	1.40545	0.273472	0.313204	0.437475	0.875522	2.01838	0.879314	0.953115	2.0645	19.8222
MKNK1	0	2	1.50394	1.75321	0.253786	0.309446	0.236653	0.161204	0.275097	0.639795	0.373257	1.06353	19.2054
NT5E	0	2	0.426235	1.16783	0.194851	0.374943	0.298658	0.182322	0.286253	0.268898	1.99153	1.04663	18.2574
POLM	0	2	1.43077	1.66123	0.205903	0.299345	0.205774	0.362443	0.741332	0.839315	0.679951	0.789815	18.51
ERICH1	0	2	2.19681	2.17792	0.188243	0.223959	1.17348	0.520763	0.284335	0.180325	0.747761	0.611428	18.5979
NCAPD2	0	2	0.643595	1.19649	0.270688	0.435029	0.283206	0.206711	1.03802	0.696268	1.41239	0.581818	18.2299
MYCBPAP	0	2	0.81394	2.20997	0.26569	0.313204	0.215354	0.23233	0.229292	0.696268	0.318156	0.462775	18.3204
HEATR6	0	2	2.4729	1.02782	0.431836	0.411329	0.355966	0.292287	0.2342	0.257992	0.775609	0.308438	18.9688
ZNF708	0	2	2.01599	2.89866	0.700903	0.161159	0.191699	0.311847	0.311574	0.60375	0.311832	0.326266	18.0389
ZNF155	0	2	0.622883	0.684359	0.231999	0.824955	0.630109	1.44112	2.23068	0.358745	0.990868	1.8768	19.4949
MIIP	0	2	0.405054	0.338999	0.190683	0.157723	0.146847	0.174297	0.512873	0.554085	0.219293	0.401612	19.4104
DHRS9	0	2	0.387468	0.306489	0.4226	0.172284	0.27918	0.39846	0.237558	0.265018	0.332061	0.587205	19.8675
PTPRN	0	2	0.663692	0.42354	0.275616	1.20318	1.36777	0.279899	3.54892	0.452911	0.495308	0.862428	19.6509
NXPE3	0	2	0.420861	0.388141	0.40269	0.758008	0.155372	0.421469	0.374433	0.176581	0.33324	0.522138	19.9651
LAP3	0	2	0.865657	1.30624	0.134587	0.459595	0.46638	0.325566	0.290119	0.245187	0.338783	0.278132	20.1241
CORIN	0	2	0.300198	0.512139	0.302357	0.193505	0.177086	0	0.252812	0.235911	0.591731	0.235855	19.7596
PCYOX1L	0	2	0.315937	0.335981	0.486861	0.265794	0.252141	0.21445	0.396973	0.569907	1.59543	0.387201	20.1351
BTN2A1	0	2	0.331208	1.3259	0.254092	0.175188	0.245428	0.275754	0.481743	0.768931	1.26562	1.03892	19.5488
DCBLD1	0	2	0.464264	0.360359	0.1725	0.151885	0.177141	0.260327	0.229214	0.728086	0.491449	1.34315	19.6831
CRCP	0	2	0.368411	0.876142	0.387721	0.662635	1.38344	0.530383	1.3761	1.10227	1.28457	1.06097	20.3612
COPG2	0	2	2.27938	1.68625	0.198229	0.355824	0.143758	0.217177	0.218649	0.211689	0.318862	0.418991	20.1968
SLC45A4	0	2	0.482255	0.462087	0.606788	0.426837	0.169431	0.517122	0.216844	0.488317	0.50686	0.263013	19.8352
SEC16A	0	2	0.919024	1.37696	0.158096	0.455679	0.508292	0.215976	0.341386	0.353732	0.220109	0.371097	19.8408
SMCO4	0	2	0.223233	0.274995	0.232192	0.329958	0.460618	0.281365	0.376487	0.462975	0.423606	0.730517	19.8361
AMDHD1	0	2	0.733204	1.06112	1.61922	0.397286	0.298836	0.885713	0.466789	0.296034	0.426686	0.484031	19.232
TBC1D24	0	2	0.228945	0.315485	0.287827	0.781769	0.157821	0.706629	0.60357	0.213233	0.322726	0.297287	20.2988
TMEM92	0	2	0	0	0.458176	1.1941	0	0	0	0	0	0.445775	20.1237
LPIN2	0	2	0.751213	1.32207	0.225409	0.155495	0.772283	0.468715	0.605097	0.336916	0.279966	0.235567	20.2827
GRAMD1A	0	2	0.432417	0.325958	0.412461	0.720557	0.281493	0.200712	0.376318	0.31487	0.769257	0.615772	20.1557
RDH13	0	2	0.686576	1.14662	0.317253	0.184456	0.241967	0.360694	0.21547	0.196587	0.301	0.21364	19.7189
NSFL1C	0	2	0.342194	0.510001	0.133161	0.276751	0.188709	0.86059	0.67985	0.256219	0.276686	0.445071	19.5184
UMODL1	0	2	0	0	0.46146	0.285319	0	0.200251	0.281242	0	1.10771	0.487268	19.5655
HTR6	0	2	0	0	0.366226	0.161159	0.320553	0.242353	0.684886	0.505047	0.817742	0.532888	18.9627
CHI3L2	0	2	0.466497	0.37866	0.151932	0.29654	0.364279	0.190039	0.246916	0.214939	0.354477	0.534808	19.2368
PPP2R5A	0	2	0.419281	0.31269	0.192666	0.137671	0.176866	0.443736	0.211806	0.29608	0.211994	0.256707	18.4688
SP140L	0	2	0.851956	0.321079	0.288166	0.516595	0.697135	0.260327	0.202689	0.373028	0.777468	0.292981	19.2359
SDHA	0	2	0.573904	0.748437	0.171636	0.261518	0.304083	0.334863	0.247398	0.23187	0.342615	0.440787	19.1607
MCC	0	2	0.267159	0.486157	0.248964	0.420271	0.377125	1.41065	0.212234	0.180402	0.706087	0.313271	19.1607
SLC18B1	0	2	0.251924	0.244663	1.04454	0.220507	0.175308	0.236672	0.2634	0.195909	0.430597	0.327507	18.6583
VNN3	0	2	0	0	0	0	0	0	0	0	0	0	19.1897
VNN1	0	2	0	0.44676	0.271179	0.39208	0.631313	0.229252	0.406779	0.36394	0.262191	0.332754	18.6638
CLCN1	0	2	0.586444	0.450547	0	0	0	0	0	0	0	0	18.4274
TAS2R60	0	2	0	0	0	0	0	0	0	0	0	0	19.3491
TJP2	0	2	0.293798	0.256172	0.217963	0.545263	0.295742	0.349432	0.191372	0.28522	0.375536	0.241146	19.3941
PKN3	0	2	0.50045	0.248664	0.141709	0.194016	0.208121	0.194123	0.276036	0.512525	0.481458	1.70918	19.0649
PDSS1	0	2	0.270121	0.708935	0.198229	0.162027	0.163323	0.164147	1.04501	0.255318	0.407158	0.334328	18.3106
UNC5B	0	2	0.29057	0.352502	0.187233	0.348092	0.501905	0.169211	0.446593	0.487492	0.22184	0.535355	18.9205
PLEKHO2	0	2	0.238404	0.236383	0.149315	0.445203	0.195717	0.351484	0.273352	0.179158	0.507772	0.510811	18.4543
SPNS1	0	2	0.237581	0.311557	0.183152	0.12833	0.185137	0.156974	0.393746	0.192323	0.330108	0.306853	18.4088
MLX	0	2	0.97265	0.25814	0.19921	0.525565	0.173904	0.282864	0.25874	0.213002	0.329239	0.330286	18.1684
HOXB2	0	2	0.647928	0.642366	1.62694	0.148739	0.681951	0.323299	0.280737	0	0.297134	0.388142	18.308
TBKBP1	0	2	0.555303	0.86603	0.164767	0.148411	0.342114	0.314869	0.373531	0.670511	0.365242	0.539625	18.0975
HEXDC	0	2	0.352419	0.388421	1.37532	0.450326	0.247445	0.346241	0.342976	0.775957	0.217573	2.57463	18.9474
SRXN1	0	2	0.310779	0.254663	0.362385	0.188941	0.478743	0.386244	1.00799	0.354428	0.892658	0.296689	18.8385
MGME1	0	2	0.306426	0.330395	0.203436	0.15999	0.44729	0.157626	1.54135	0.197298	0.292173	0.360399	19.0679
CBS	0	2	0.713254	0.675586	0.282625	0.352422	0.173079	0.284662	0.276733	0.776959	0.327922	1.21003	18.0204
CHD1L	0	2	6.40437	6.87842	0.947845	4.26434	0.499533	1.44101	2.31533	0.624095	4.06486	5.56711	14.2883
CCDC66	0	2	1.69776	5.24973	1.729	1.73611	0.883628	3.64087	1.89857	4.82693	3.16199	4.91102	14.5174
MICB	0	2	12.9067	16.2512	0.904743	0.445471	0.690174	1.13885	0.203424	0.895431	0.816167	2.40984	14.6014
GSAP	0	2	1.44894	7.95485	1.2727	0.380276	2.12412	1.69999	2.65793	4.90082	0.720655	7.24631	13.8423
MASTL	0	2	7.08064	8.77498	0.432543	1.65059	0.30005	1.50558	0.223677	0.289449	2.76441	0.278734	13.5682
PRR4	0	2	8.96556	11.4457	0.165694	0.13995	0.541909	0.588151	2.10971	0.273041	1.23496	0.467211	12.7799
NARFL	0	2	6.707	7.22968	0.650431	0.27759	0.441684	1.10071	1.80612	1.47123	6.45964	5.35122	11.6873
POLI	0	2	6.64375	8.69988	0.451639	1.75073	1.3388	1.9925	1.86858	1.84738	4.15249	2.75578	12.2712
PPM1F	0	2	10.8506	12.0759	0.131104	0.222364	0.243413	1.5946	0.282804	0.201318	0.572564	0.365206	14.2744
CPT1B	0	2	5.03508	7.88545	3.63289	1.79325	1.22982	0.987927	1.72362	3.47347	2.02682	5.31301	14.4073
MTHFR	0	2	2.27341	7.19482	0.160266	0.305129	1.63388	0.24727	2.94878	0.538126	2.78405	2.03244	12.1133
GGCX	0	2	6.11555	6.1591	0.242475	0.871901	0.786442	0.229619	0.857523	0.28557	0.637248	3.10042	11.892
RPL29	0	2	2.69574	3.50562	2.14989	0.743889	0.548725	3.0027	3.65772	1.52974	2.80455	4.91634	11.8346
UVSSA	0	2	1.53393	4.94972	1.07853	0.548204	1.12567	2.20399	2.11097	3.67665	1.39469	4.77623	12.2107
HEBP2	0	2	2.13997	8.00305	0.491709	0.188709	0.203794	0.24405	0.247539	0.224508	0.268997	0.892743	13.2061
LRWD1	0	2	2.46759	9.02944	0.246312	0.871313	0.169704	0.214471	0.433461	0.677621	0.551144	0.583636	11.9335
ARL14EP	0	2	1.07057	8.32839	0.30306	0.373386	0.585391	0.270598	0.428891	0.542416	1.51101	1.27969	11.544
KLHDC4	0	2	2.16584	6.04526	0.256758	0.426669	0.350441	1.10253	1.46901	0.416093	0.953115	0.538111	12.9943
LSM7	0	2	5.34952	3.75459	0.696461	0.39673	0.487302	0.180221	1.27162	1.65388	1.4733	1.86913	12.0535
AP1M1	0	2	4.75663	6.12461	1.47168	0.156699	0.560413	0.263383	2.27146	0.586506	0.438826	1.03443	13.0628
CD164L2	0	2	5.18803	3.37971	1.50682	0.437917	0.263256	0	0.200587	0.286733	0.516274	1.20022	12.1491
ATPIF1	0	2	0.961165	5.37556	0.641936	0.450572	0.203707	0.202036	0.429318	1.64613	3.40423	4.53828	10.7117
ABCC5	0	2	2.05848	4.21572	0.871023	0.34165	0.297089	0.687362	0.471252	0.729517	0.645275	3.06403	12.4954
PNPLA7	0	2	1.4954	3.46723	0.855874	0.183299	0.767469	1.82858	1.20819	1.56667	5.30361	5.53672	11.5907
ARRDC1	0	2	5.32745	3.84116	0.189337	0.151895	0.190912	0.219126	0.422166	0.183331	0.305964	0.384824	12.2878
ASRGL1	0	2	3.48301	3.29743	1.09058	2.05992	1.27757	0.218901	0.823776	1.20078	0.694659	1.41722	11.5248
YEATS4	0	2	2.7175	1.89784	0.867036	0.871914	0.494689	1.41292	4.82534	1.27156	3.4135	3.83952	11.706
TADA2A	0	2	3.62462	4.07086	0.284423	1.91579	0.722714	0.326535	0.212586	1.3964	0.93161	0.549435	11.9838
CCDC114	0	2	2.24734	4.10775	0.685617	0.208875	2.12412	2.12806	0.572219	0.95939	0.639091	5.788	10.6619
CDS2	0	2	0.617868	5.68404	3.19835	0.313204	0.62192	1.34243	1.31174	0.639795	1.41492	2.12661	10.5652
MFSD6	0	2	4.23557	3.06353	0.227026	0.155495	0.482085	1.20336	0.695542	0.535151	0.685362	0.592478	10.7436
C4orf33	0	2	0.228444	2.89949	1.15321	1.17443	2.48555	1.24664	1.89644	1.47428	2.8963	4.3049	11.0821
WDR41	0	2	1.65924	1.81269	0.138445	1.62358	0.584686	0.815681	2.06904	1.35297	3.0212	2.85013	10.3961
ZNF117	0	2	2.88228	2.09836	0.732036	0.908259	1.30457	0.716231	2.08974	0.811406	1.3882	1.32129	10.4616
NUDT13	0	2	2.17464	2.72781	3.21721	2.34128	2.06557	0.347125	1.83767	1.05872	3.14971	3.21256	10.588
EIF3F	0	2	1.40599	3.70125	0.283912	0.391493	1.09769	1.50085	3.27727	0.179381	2.58098	1.99509	9.7961
PAK4	0	2	1.36364	0.999249	0.682361	0.74086	0.867385	2.36162	2.06187	1.23433	5.43474	2.76147	10.9399
TMEM230	0	2	0.998747	1.08805	0.370871	0.208309	0.411261	0.270978	1.2184	2.41633	3.93373	4.49667	11.1868
APOBEC3G	0	2	0.314813	3.21087	0.478814	0.963415	0.451045	1.48711	1.17581	1.63449	4.48157	2.95553	11.0478
CXorf23	0	2	1.10965	2.84015	1.4671	0.511255	0.917656	1.19179	0.948199	2.9402	4.16214	0.797269	10.2451
BSPRY	0	2	0.474761	0.239849	0.170683	0.179936	0.318236	0.594727	0.222549	3.71806	0.394711	6.55353	10.3776
MRPL48	0	2	2.68365	2.50167	0.566987	0.256398	0.25119	0.236058	0.566927	0.427798	0.735067	2.64729	9.42174
DDX55	0	2	2.9413	2.07626	0.172094	0.269476	0.31636	1.28216	2.54092	0.746822	0.671292	1.4638	9.78586
PNKP	0	2	0.289195	0.961153	0.498993	0.353836	1.02	0.661589	1.91438	2.61553	1.60339	2.6636	10.0622
ACOT4	0	2	0.595366	0.313176	0.222989	0.511255	0.410092	0.23937	2.16364	2.25954	0.301565	4.87419	11.2789
CES1	0	2	0.246799	0.753775	0.503902	1.73092	0.162997	1.74116	2.48161	3.24537	2.60835	1.05528	10.9715
NME1-NME2	0	2	0.400616	0.433075	0.584166	1.4578	0.813219	1.08909	2.37613	4.45517	0.518216	1.54314	12.191
PDZK1IP1	0	2	0	0.415587	0.203374	0.291385	0.162578	0.868048	2.65114	0.264882	3.82308	0.672024	13.3944
RBM43	0	2	0.340546	1.18909	0.210557	0.291421	0.139985	1.14865	0.425259	1.3964	2.68062	0.914406	13.1566
SPAG1	0	2	1.44708	4.03191	0.442056	0.188333	0.416629	0.25129	0.440492	0.415983	0.469282	0.625723	12.7906
CUBN	0	2	0.832452	1.50052	0.581724	0.19824	0.150215	0.282864	0.320629	0.290692	3.10552	0.774161	13.118
KLRC3	0	2	0.247694	0.310518	0.496036	1.12762	1.34248	0.793463	0.728281	3.07474	1.27398	2.87881	14.1978
XRCC3	0	2	3.44756	1.11696	0.175036	0.182725	0.250889	0.261903	0.586724	1.4536	1.27742	0.690551	14.1
CHRNE	0	2	0.949292	1.27478	1.07798	1.20986	1.19784	2.20399	0.405236	3.00095	0.460367	2.25978	12.9572
ZNF333	0	2	0.575577	2.17539	0.332333	0.201036	0.533677	0.184665	1.06159	0.295044	3.99799	0.312592	12.9926
CD55	0	2	0.325581	3.08053	0.14678	0.12922	0.145814	0.225712	0.399281	0.284104	0.917929	0.740368	14.1079
COA6	0	2	0.652371	0.653856	0.150765	2.78785	1.58641	0.280315	0.36246	2.33745	0.735343	1.2973	14.8454
CYBRD1	0	2	0.363035	2.44807	0.316976	2.1255	0.319997	1.28122	1.28512	0.191659	1.57478	0.538926	14.4294
SLC22A5	0	2	1.0851	1.61374	0.168845	0.295052	0.702148	2.65174	0.629137	0.472446	2.73953	0.400083	14.4062
MANEA	0	2	2.01299	1.29396	0.675115	0.668895	0.882543	1.80367	0.392687	0.257985	0.33747	1.31894	15.5864
C8orf31	0	2	1.87538	3.22131	0.290279	0.200226	0.284689	0.156974	0.229854	0.243974	0.216436	0.275629	14.2291
ARPP19	0	2	0.600948	2.92377	0.457786	1.39009	0.193259	0.314869	0.225246	0.262807	0.305866	0.313131	14.4504
CTSH	0	2	0.245735	1.17242	0.404419	0.445517	0.244682	0.726439	1.21496	1.28248	0.806124	1.00063	15.2226
MAPK3	0	2	0.880328	0.800947	0.400497	0.141847	0.294868	0.167062	0.519908	2.1223	0.318017	2.36125	14.7123
PLA2G4C	0	2	1.8111	2.65844	0.339287	0.267138	0.956822	0.508628	0.817611	1.48084	0.682258	0.388276	15.1412
LZTR1	0	2	1.01672	2.31465	1.41592	0.170128	0.482461	0.286868	0.36437	0.336439	0.332897	1.25751	15.6061
TAF1B	0	2	0.839351	2.87607	0.127728	0.131359	0.358439	0.266902	0.240954	0.376966	0.260815	0.238853	16.0704
SCN9A	0	2	0.37454	1.13495	0.192684	0.213301	0.156455	0.262914	0.303592	0.383926	0.710748	1.55497	16.4204
ZFYVE28	0	2	0.866608	1.09395	0.354383	0.278128	0.195906	0.380338	0.348111	0.520605	1.37927	0.592276	16.229
CMBL	0	2	2.57062	0.669686	0.840968	0.520255	0.248763	0.169871	0.285559	0.187662	0.311275	0.270923	16.8857
CUL7	0	2	0.752007	1.02787	0.313622	0.186914	0.268856	0.332017	0.228926	0.425614	0.27977	0.948519	16.7298
GPR146	0	2	0.67687	1.46087	0.179764	0.186405	0.192468	0.175217	0.29456	0.259645	1.54732	0.343973	17.1907
CCM2	0	2	0.933678	1.79568	0.219277	0.574807	0.260898	0.175092	0.272506	0.257639	0.52961	0.232704	17.1238
NUDT18	0	2	0.62341	0.396577	0.280142	0.346112	0.435142	1.59851	2.58017	0.262035	1.81052	0.51476	16.9697
TOP1MT	0	2	2.79825	1.61844	0.409834	0.207218	0.59097	0.239546	0.428721	0.516481	0.342351	0.544362	17.0364
ZNF554	0	2	0.772111	1.23401	0.149332	0.307821	0.968143	0.407536	0.196543	0.972973	0.321933	0.63416	16.6939
NUCB1	0	2	1.85399	1.15287	0.38712	0.228715	0.227057	0.380975	0.331909	0.21646	0.22405	1.11527	15.929
C20orf27	0	2	1.37499	0.528503	0.286221	0.33503	0.184867	0.550701	0.371548	0.445702	1.12076	0.638374	16.5135
WRB	0	2	2.58417	0.300988	0.307219	0.128579	0.320102	0.646771	0.47145	0.218108	1.42694	0.536504	17.282
SERINC2	0	2	0.286755	0.319202	0.39656	0.1731	0.183915	0.162589	0.262963	0.316726	1.07224	0.446917	17.8215
PIGC	0	2	0.580581	0.546075	0.230527	0.313849	0.347728	0.1664	0.593439	0.583578	0.607688	0.350227	17.2329
ANKRD44	0	2	0.850495	1.00738	0.238438	0.255668	0.228169	0.508406	0.221519	0.474002	0.341478	0.332361	17.2363
PLCL1	0	2	0.29112	0.3283	0.280617	0.16982	0.262513	0.157257	0.297256	0.441569	0.214265	0.278434	17.1451
BOK	0	2	0.367905	0.261414	0.727444	0.205293	0.212118	0.499146	0.283545	0.172509	0.89479	0.504451	17.6997
USP53	0	2	0.556383	0.586154	0.476485	0.142863	0.481102	0.311418	0.380501	0.833955	0.491224	1.29074	17.8667
ITGA1	0	2	0.255679	0.623953	0.194739	0.137337	0.151457	0.163236	0.298084	0.660159	0.50349	0.318734	17.2749
TTC37	0	2	0.402545	0.309768	0.138083	0.12833	0.184302	0.503175	0.915588	0.177214	0.246882	0.3583	17.0591
HIGD2A	0	2	0.368697	0.652143	0.141978	0.295514	0.352721	0.905676	0.366896	0.242281	0.232393	0.378781	17.9169
ARG1	0	2	0.346708	0.237662	0.139437	0.295886	0.159685	0.631048	0.435573	0.180569	0.250147	1.09726	17.8104
FAM167A	0	2	0.672135	0.787903	0.149332	0.19824	0.146751	0.758254	0.443496	0.605781	0.243021	0.578299	17.7757
MED22	0	2	0.329044	0.283777	1.01856	0.362187	0.142788	0.30779	0.212553	0.182124	0.340172	0.281753	17.5474
EXT2	0	2	0.912456	0.933506	0.220957	0.161702	0.250887	0.847813	0.374095	0.864489	0.249073	0.56988	17.2177
SPRYD4	0	2	0.420251	1.4275	0.379697	0.285881	0.539893	0.24035	0.303592	0.324922	0.230544	0.279426	17.2624
NDUFA12	0	2	0.243967	0.599519	0.130697	0.313217	0.188627	0.164885	0.231761	0.4389	0.211851	0.703355	17.7967
CDK2AP1	0	2	0.745723	0.507934	0.374357	0.435029	0.187714	0.450846	0.191361	0.336862	0.581397	0.540112	17.6468
WDR25	0	2	0.345955	0.473563	0.327916	0.213577	0.226204	0.426874	0.207926	0.291588	0.532361	0.438722	17.5384
CD93	0	2	0.277763	0.573108	0.156055	0.13972	0.242524	0.191618	0.587956	0.198147	1.0068	0.748281	17.6161
PICK1	0	2	0.425347	0.332735	1.95706	0.885346	0.195692	1.43354	0.476105	0.603354	1.49196	0.355484	17.3341
MEI1	0	2	0.487326	0.281787	0.203417	0.297588	0.211959	0.221886	0.226645	0.833274	0.507853	0.985353	17.3043
A4GALT	0	2	0.295304	0.418904	0.185137	0.716	0.457638	0.189472	0.24821	0.275865	0.258461	0.701863	17.4617
CITED4	0	2	0.340071	0.437583	0.13198	0.310241	0.280445	0.677444	0.254821	0.416713	0.335178	0.417279	16.1636
C8B	0	2	0	0	0	0	0	0	0	0	0	0	16.2623
PRMT6	0	2	0.46586	0.481553	0.395554	0.189194	1.34901	0.160951	0.335974	0.169377	0.471764	1.00783	16.7601
PARL	0	2	0.333524	0.76604	0.16768	0.288968	0.155031	0.284733	0.419861	0.186344	0.350151	0.46741	16.6867
LGSN	0	2	0	0	0	0	0	0	0	0	0	0	16.8172
SMPD2	0	2	0.462468	0.747674	0.378906	0.179936	0.391844	0.883469	0.474946	1.31568	0.43262	0.446917	16.3773
VNN2	0	2	0.255752	0.304773	0.162216	0.14436	0.216096	0.668034	0.55344	0.532817	0.319539	0.497374	16.8323
PLAGL1	0	2	0.374121	0.525642	0.202694	0.161159	0.208534	0.190275	0.225881	0.28079	0.216704	0.285431	16.6408
DECR1	0	2	0.364076	0.270621	0.333118	0.143781	0.153312	0.246718	0.293687	0.438519	0.423898	0.303031	16.5074
CORO2A	0	2	0.448688	0.299372	0.228207	0.187315	0.19657	0.323299	0.308461	0.33432	0.547496	0.407718	16.8075
SNAPC4	0	2	0.426729	0.638508	0.130719	0.169045	0.326903	0.272432	0.664927	0.838309	0.545568	0.484815	15.853
BAMBI	0	2	0.292698	0.33037	0.248057	0.411467	0.145538	0.967655	0.220947	0.192654	0.455918	0.238595	16.5234
EML3	0	2	0.300948	0.452868	0.450639	0.188503	0.32021	1.6589	1.0591	0.213864	0.360151	0.326164	15.8553
CD63	0	2	0.329224	0.289351	0.162621	0.229836	0.145453	0.233041	0.616765	0.280492	0.384985	0.260946	16.8747
RNASE6	0	2	0.392042	0.389844	0.141978	0.168693	0.196054	0.766489	0.995507	0.218787	0.69887	0.287136	16.605
KLC1	0	2	1.38146	0.41007	0.275616	0.288192	0.315192	0.530135	0.23011	0.237547	0.623494	0.466731	16.715
ISL2	0	2	0	0	0.133277	0	0	0	0	0	0	0	16.3911
ANPEP	0	2	0.232441	0.267963	0.125795	0.274597	0.434413	0.225636	0.226292	0.351339	0.263469	0.295442	16.6851
FLYWCH2	0	2	0.454732	0.559179	0.133299	0.280706	0.821898	0.318618	0.291422	0.266118	0.427034	0.421353	16.7867
TAX1BP3	0	2	1.18824	0.730452	0.275616	0.344427	0.180455	0.169871	0.211007	0.235647	0.232861	0.227894	15.9319
DUSP14	0	2	0.25624	0.86627	0.478199	0.175395	0.482249	0.358249	0.266266	0.459325	0.556784	0.604885	16.5067
KRT38	0	2	0	0	0	0	0	0	0	0	0	0	15.9356
FAM20A	0	2	0.229598	0.339905	0.13404	0.538019	0.171604	0.213082	0.30831	0.288115	0.270479	0.362354	16.5439
GPRC5C	0	2	0.714837	1.31678	0.284725	0.185322	0.23279	0.914956	0.429318	0.431947	0.209924	0.218278	15.8535
TMPRSS9	0	2	0.386133	0.915013	0.286945	1.0456	0.180361	1.1526	0.592667	0.207097	0.624357	0.309677	16.0086
GIPC3	0	2	0.263127	0.375232	0.269412	0.343308	0.412185	0.790062	1.02801	0.275413	0.340671	0.394988	16.1395
ACP5	0	2	0.486391	0.605531	0.171233	0.207701	0.485822	0.266902	0.656066	0.446065	0.543338	0.260273	16.2022
SERTAD3	0	2	1.09498	0.431912	0.164102	0.499293	0.172769	0.392702	0.331613	0.22773	0.365315	0.485329	16.2676
LILRA4	0	2	0.532983	0.282482	0.241046	0.141276	0.397191	0.254542	0.333928	0.226197	0.789989	0.352686	16.3127
CD40	0	2	0.356837	0.338164	0.161994	0.468012	0.263416	0.165603	0.68939	0.775249	0.604611	1.05079	16.7804
NTSR1	0	2	0	0	0.208782	0.478921	0.716715	0.301921	1.05736	0.359612	0.557617	0.437779	16.0643
SCO2	0	2	0.33317	0.481335	0.242585	0.185043	0.464758	0.467241	0.372325	0.196178	0.516252	0.271791	15.8357
GPR34	0	2	0.547444	0.315852	0.583702	0.172057	0.30961	0.323113	0.244904	0.274511	0.376139	0.250046	16.1843
A3GALT2	0	2	4.70842	4.64134	0	0	0	0	0	0	0	0.876727	11.2492
CTSK	0	2	5.11634	8.13721	0.830675	0.469238	0.176819	0.214062	0.274537	0.73833	0.68114	0.709089	10.8433
ACTR1B	0	2	1.87368	7.02219	0.60394	0.188525	0.147316	0.626048	0.275378	0.233739	1.26288	0.475695	9.91875
GRK4	0	2	4.3258	8.48146	0.777037	0.138232	0.184941	1.27223	0.471122	0.193256	0.599232	3.40604	9.72553
CLDN15	0	2	3.03318	4.98547	2.04116	0.217351	1.16232	0.693472	1.66065	0.457684	0.65527	0.892743	10.2058
TSNARE1	0	2	5.42095	4.75365	0.294117	0.965059	0.409452	0.504871	0.548092	0.215325	3.06107	1.62728	9.81845
URM1	0	2	2.47661	5.69365	0.270717	0.235315	0.817118	1.24377	2.08844	1.9227	2.27456	2.71359	10.8922
SSH3	0	2	7.54006	6.52548	0.919908	0.229453	0.325146	0.921036	0.232539	2.34773	0.37904	0.563472	10.6396
APPL2	0	2	4.40567	5.82315	0.164762	0.33783	0.312899	0.553806	0.184637	0.178378	1.08576	0.391373	10.7295
RFWD3	0	2	3.083	3.85295	1.11907	1.2242	0.553828	2.1995	3.08528	0.464521	0.493233	3.28148	10.3655
MPHOSPH6	0	2	6.71703	6.97956	0.413337	0.333847	0.277342	1.44625	0.485552	2.11629	0.826319	0.869647	11.4291
SERPINF2	0	2	4.81383	4.48291	0.555388	1.73611	0.351047	1.46261	2.0165	0.714652	3.38778	2.30287	10.7497
DCAKD	0	2	5.66703	5.78601	0.28769	0.257401	0.634896	0.349632	0.309597	0.874298	0.23669	0.663903	10.1271
NDUFA3	0	2	4.26084	3.6314	0.224441	0.489235	0.238795	0.773034	0.765108	2.08938	1.22578	2.02603	9.94518
PIGP	0	2	5.89149	5.42852	0.198126	0.346112	0.277342	0.180606	0.238368	0.750584	0.235777	0.40677	11.5049
ZNF630	0	2	5.15457	3.08598	0.38862	0.158809	0.691359	0.623726	0.396668	1.4606	0.50686	2.32932	10.6583
PNMA3	0	2	3.14304	6.90438	0.639956	0.16195	0.472535	0.560847	0.200822	0.213503	0.22024	0.653186	10.5869
NDUFS5	0	2	3.13753	3.56004	2.36035	0.391881	0.363456	0.876913	1.79401	1.67605	3.51865	1.2668	8.87935
RTCA	0	2	3.57218	2.6727	0.238466	0.158141	0.310591	0.178185	1.52307	0.710322	0.744233	2.27177	9.09484
THEM4	0	2	1.0047	4.2694	0.813948	0.874639	0.490366	0.331059	0.247548	0.199378	0.739223	1.72583	9.4944
ATP5G3	0	2	0.391905	5.0477	0.327916	0.226488	0.215555	0.977972	0.923418	0.292152	0.692941	0.895615	9.66563
MROH6	0	2	2.2297	4.1042	0.215621	0.678486	0.265061	0.52284	0.252968	1.75622	0.870723	0.412029	9.51395
CHPT1	0	2	1.52003	5.88787	2.01556	0.464655	0.426117	1.77618	0.284905	1.0043	1.55667	1.3804	8.55313
ANKDD1A	0	2	3.73396	3.16254	0.435975	0.265794	0.21947	0.17006	0.284111	0.197245	0.270391	0.420585	9.17738
IGSF8	0	2	1.48843	3.90799	0.230717	0.621826	0.141784	0.156673	0.272889	0.272813	0.584481	0.952091	8.8349
ABL2	0	2	0.880328	3.33391	0.560241	0.168021	0.590644	1.912	1.39715	3.21971	3.18112	2.90829	8.99112
ZNF34	0	2	2.17347	2.68775	2.70175	1.496	2.00267	1.45557	0.894824	0.319115	0.407158	1.68057	8.40367
MPI	0	2	0.449954	1.95896	1.40903	0.150573	2.34429	2.99885	2.6745	2.12483	3.47193	2.25941	9.56705
DECR2	0	2	3.01941	2.33511	1.50625	4.19624	1.39024	2.33557	0.975802	1.89067	3.01316	2.84001	8.54648
CDC34	0	2	0.352712	4.97471	0.363756	0.131359	0.580805	0.711847	0.551906	0.242823	0.436329	0.584459	8.61475
KIAA1683	0	2	1.43079	3.61153	0.83464	0.650196	0.156531	1.05216	4.46835	0.847134	0.971864	2.29642	8.45258
TMEM167B	0	2	0.539946	3.79756	0.229032	0.188525	0.37333	0.360694	0.649897	0.281336	0.321956	1.73908	8.1182
ADPRH	0	2	0.532923	3.28746	0.731815	1.72817	0.447511	0.637766	0.559716	0.71982	1.78772	4.31831	7.40436
POU5F1	0	2	2.07971	2.14157	0.489172	0.385466	0.391844	2.26803	1.55742	1.45278	1.46426	0.875861	8.4107
LRRC27	0	2	0.408417	0.802391	0.682421	0.175188	3.59952	0.639666	1.08791	2.86994	1.95744	7.34903	8.12379
ANKK1	0	2	0.298108	1.2294	0.15162	0.190289	1.00695	0.400632	0.307228	2.622	0.400901	4.69605	8.07585
IFI27L2	0	2	1.72313	1.55021	0.626015	0.387848	1.2439	0.727592	2.0127	0.826214	2.12702	2.0428	8.52837
IVD	0	2	2.04969	1.33894	0.77226	0.301913	0.980651	0.389489	0.419894	1.65107	0.802684	2.73284	7.88733
RPAP1	0	2	2.78335	1.57855	1.19798	1.66828	0.641456	2.52856	0.581671	1.32514	0.50309	3.37628	7.43877
SULT1A1	0	2	0.7337	2.6198	0.852763	0.777591	0.502921	0.347287	1.24281	1.63974	2.14897	2.03092	8.36598
ALOX15	0	2	1.29972	0	0.377804	1.49266	3.40661	0.191344	0.319461	0.660893	1.04159	5.54328	7.73137
NCLN	0	2	1.19015	3.33835	0.497027	0.209312	0.541265	3.42649	0.285382	0.371438	1.81148	0.345399	7.71362
ZNF561	0	2	1.54101	1.44911	0.307976	0.360283	0.240537	0.44471	4.30899	0.375226	4.06486	2.28097	8.54953
CLTCL1	0	2	1.85639	0.8003	0.629006	0.223263	1.45681	1.14228	0.664293	5.13129	0.353733	3.32264	8.34638
LY6G5B	0	2	0.961694	2.38922	0.786719	0.758454	0.402262	0.879268	0.442851	2.69523	0.499133	0.558032	6.55275
BLVRA	0	2	3.75733	1.3958	0.229032	0.309711	0.256471	0.308493	1.15313	1.24926	0.344411	0.474598	7.5041
STOML1	0	2	1.38014	2.87156	0.237063	0.345092	0.159783	0.195892	0.767497	0.249135	0.276936	1.79449	6.47865
HP	0	2	0.696936	0.449226	1.19329	0.978645	2.74315	0.843063	1.50637	1.23433	4.02891	0.690221	7.85388
SPG7	0	2	0.404451	0.707004	0.43979	3.03642	2.633	0.354691	0.456753	2.19127	0.640354	3.73595	7.26461
LRRC46	0	2	1.50963	2.78025	0.153511	0.158141	0.334605	0.418039	0.962765	0.589339	0.249976	0.968798	7.1193
PCMTD2	0	2	0.478101	0.611947	1.15325	2.71018	0.511189	3.08495	4.54049	0.602975	1.1918	1.65358	7.50943
TRIOBP	0	2	0.365822	0.985601	0.757578	0.193215	0.861454	0.366824	0.322145	0.468598	5.21952	1.30629	6.7771
ATAD3B	0	2	2.98483	1.28876	0.292783	0.205974	0.248265	0.270093	0.335889	0.82481	1.2427	0.733895	8.35372
AMIGO1	0	2	0.435905	0.464453	0.250246	0.468911	0.923549	0.726214	0.20009	1.27799	3.9238	0.992363	8.49031
CCHCR1	0	2	2.76261	2.03516	0.211879	0.478522	0.18163	0.941863	0.448009	0.175972	0.328281	0.289994	8.73801
ZBED6CL	0	2	0.251548	0.38318	0.131694	1.26447	0.263956	0.412241	1.59249	0.887087	3.08026	3.56916	8.73119
PPA1	0	2	0.909312	0.562297	0.154229	0.580528	0.205189	0.236058	0.997411	0.818256	2.149	2.06959	8.60698
NUTM2B	0	2	2.55645	1.83001	0.441223	1.75489	0.380933	0.462006	1.13603	1.07839	0.680921	0.99882	8.55276
GALNT6	0	2	0.582902	1.52863	1.21278	0.244976	0.176855	1.81847	0.428514	0.289863	4.55071	0.740368	8.65249
PROZ	0	2	1.79283	3.88362	0	0.366331	0.339784	0.429205	0.333252	0.286654	0.511035	0.320942	8.67356
CAPN3	0	2	3.08652	2.73194	0.262383	0.142794	0.215354	0.334863	0.183836	0.191936	0.317331	0.423258	7.95492
ELP2	0	2	2.40645	1.79144	0.307704	0.190289	0.188381	0.368063	0.746224	0.321912	0.486279	1.63877	9.11645
MMEL1	0	2	0	0	0.134201	0.161582	0.265857	0.92305	6.61005	0.318753	2.79829	0.228216	9.72465
AP4B1	0	2	2.95894	1.26492	0.281892	0.51245	0.441035	1.05216	0.287378	0.753563	0.353494	0.59697	9.78513
C2orf27A	0	2	3.02401	0.596223	0.44499	0.247026	0.234956	1.21217	0.939298	0.910908	0.313226	0.960554	10.6673
DAP	0	2	2.81437	2.81577	0.216647	0.209438	0.156444	0.403888	0.417084	0.218606	0.511	0.460807	9.68616
DPY19L1	0	2	0.657311	1.52939	0.293865	0.16172	0.335019	0.207969	1.20293	1.12987	0.712812	2.3989	10.4901
KDELC2	0	2	0.463289	1.85258	0.152954	0.170128	0.237029	0.651906	1.78813	0.566557	2.25071	0.433604	9.73998
NFRKB	0	2	1.55643	2.77939	0.262918	0.147431	0.363428	0.239517	0.430239	0.461981	1.30886	1.29197	9.98515
CLN6	0	2	1.01044	2.62711	0.156295	0.146105	0.275496	0.184393	0.485753	1.19403	0.265901	1.40623	9.58826
DUS2	0	2	0.788938	1.23301	0.785148	0.15371	0.445577	0.3842	2.04851	2.089	0.509499	1.51593	9.61999
COG4	0	2	1.09428	0.751093	0.236391	0.600421	0.279095	3.54246	1.11899	0.90512	2.08743	0.931488	9.53162
MED16	0	2	1.16745	3.21249	0.208887	0.182176	0.173882	0.337147	0.267252	0.223722	0.450408	0.675191	10.2987
ZNF763	0	2	0.655745	1.74265	0.217696	0.266327	0.450335	0.942878	1.31561	1.48818	1.39343	0.670256	9.76543
NDUFV3	0	2	1.00473	2.15222	0.130432	0.201247	0.185577	0.37308	0.455609	0.785856	1.52129	0.451722	9.37632
SLC2A11	0	2	1.94545	1.5491	0.610492	0.622286	0.262799	0.451219	0.713678	0.248222	1.99976	0.291793	10.7536
TRO	0	2	2.74295	3.14179	0.232864	0.22079	0.377324	0.690361	0.302254	0.313051	0.383737	0.311922	10.1099
TMEM50A	0	2	0.658083	2.70947	0.168301	0.255949	0.47741	0.250836	0.464936	0.411494	0.47539	1.03231	12.0351
CIAO1	0	2	0.351847	2.05184	0.395661	0.463304	0.644179	0.17623	0.396973	1.36224	1.43705	1.78191	12.2822
BIN1	0	2	1.94546	1.84507	0.223525	0.259171	0.163723	0.472843	0.244534	0.353033	0.309709	0.494607	11.2082
ADH5	0	2	3.06831	1.57687	0.195552	0.608825	0.489734	0.281105	0.341386	0.460239	0.788132	0.601683	11.2571
FAM198B	0	2	0.369412	1.31343	0.356775	0.193323	0.739852	0.282911	0.22416	0.292483	0.328569	3.26562	10.8743
HAGHL	0	2	2.39053	1.50412	0.14392	0.283383	0.145176	0.225873	0.183966	0.197263	1.20059	0.398039	11.9784
MRPS7	0	2	2.28003	2.26378	0.395928	0.128411	0.177547	0.479228	0.296468	0.243581	1.05476	0.315939	11.6294
HAS1	0	2	1.08322	1.73693	0.184263	0.781769	0.322478	0.207787	0.391628	1.27167	0.885586	1.2542	10.8799
DESI1	0	2	0.839405	1.3668	0.226569	0.418766	0.404883	0.253391	0.392687	3.04145	0.32805	1.93101	10.9219
CLCN6	0	2	1.12624	2.665	0.138484	0.223004	0.257223	0.243314	0.371508	0.197438	0.204996	0.382988	13.8609
FAAH	0	2	1.26004	2.28545	0.172075	0.39673	0.199702	0.296258	0.862744	0.372647	0.698744	0.640717	12.1926
ECHDC2	0	2	2.05707	1.34729	0.770177	0.180446	0.285388	0.687362	0.450196	0.352337	0.292512	0.271376	12.5146
SOAT1	0	2	0.874844	0.655948	0.222293	0.131074	0.153727	1.58553	1.23889	0.42209	0.808295	0.672878	13.1105
SARDH	0	2	0.706465	2.18811	0.126104	0.211217	0.212233	0.467741	1.32225	1.11135	0.623741	0.861139	12.9214
PFKP	0	2	0.453986	1.74125	0.793349	0.16195	0.154039	0.245726	0.310923	0.237613	0.51661	0.641391	13.0268
ACP2	0	2	0.635404	2.64727	0.185893	0.154328	0.365706	0.162589	0.275008	0.333242	0.223663	0.428543	12.4252
RAB1B	0	2	0.227851	1.29226	1.09041	0.131938	0.551156	0.418048	0.526415	0.91789	1.40042	0.669749	13.4976
GAL	0	2	0.795023	3.345	0.209786	0.349046	0.195572	0.197009	0.275097	1.39028	0.298292	0.421332	12.3931
BLOC1S1	0	2	0.55719	0.949044	0.224267	0.136483	0.999119	1.0852	0.497965	0.621589	0.695544	1.1936	12.9351
PIN4	0	2	1.38982	2.00082	1.55434	0.494223	0.332725	0.37024	0.283268	0.40315	1.34111	0.248589	13.2801
BEX2	0	2	2.00624	1.67816	0.417465	0.142035	0.441915	1.50085	0.313467	0.465289	0.426686	0.79691	12.8462
MGST3	0	2	0.815314	1.11967	0.421975	0.454491	0.304339	0.161434	0.184637	0.684395	0.224681	0.739988	14.8303
RETSAT	0	2	1.39667	0.500856	0.223525	0.201124	0.285769	0.726756	1.39808	0.359456	1.73916	0.561809	13.9624
SRP72	0	2	0.684191	0.556587	0.546278	0.164598	0.760996	0.28869	0.31979	0.658664	1.47239	0.315939	14.5299
TPMT	0	2	0.481302	0.4331	0.569219	0.346112	0.241333	1.41065	0.64964	0.783198	1.80555	0.468152	14.9021
MTUS1	0	2	0.535171	0.243799	1.64512	0.299612	0.26606	1.83965	0.518857	0.308095	1.52509	1.25353	15.0043
MTHFSD	0	2	0.361546	1.13419	0.392462	0.449525	0.219683	0.513385	0.975531	0.454156	0.438559	1.6912	13.7938
OSER1	0	2	0.686076	1.53468	0.160645	0.158852	0.36165	0.225712	0.261806	0.583107	0.475923	0.45415	13.8697
HPCAL4	0	2	0.284542	0.269357	0.610784	0.327704	0.165937	0.461395	0.943183	0.237013	2.20058	0.841517	15.5819
ANKRD35	0	2	0.416494	0.283848	0.33346	0.285319	0.45001	0.465429	0.242027	0.221227	0.542239	0.289994	14.9576
SEMA4A	0	2	2.34796	0.524146	0.297514	0.197726	0.324691	0.169961	0.231717	0.352337	0.616811	0.250636	15.7709
SDCCAG8	0	2	0.535481	1.55976	0.264812	0.435029	0.153727	0.175217	0.352419	0.254169	0.496262	0.890081	15.4321
UBA7	0	2	0.274984	0.308173	0.137493	0.345986	0.235239	0.221938	0.237173	0.17713	0.532296	0.31197	15.6104
RPL22L1	0	2	0.453158	0.945506	0.226821	0.136962	0.208148	0.52284	0.244373	0.503668	0.21653	0.246536	15.1957
TMEM144	0	2	0.337986	0.275915	0.284725	0.26842	0.188778	0.387511	0.503602	0.327459	0.452817	0.289625	15.2482
PRELID1	0	2	0.608303	0.326703	0.561084	0.313204	0.285792	0.224571	0.247575	1.00114	0.920945	0.43305	15.3068
HPS6	0	2	0.282821	1.18891	0.214821	0.238619	0.313398	0.173233	0.226522	0.189526	0.228271	0.345637	14.9385
TMEM45B	0	2	0.774993	0.31353	0.663094	0.164838	0.330918	0.213004	0.491103	0.729575	0.602691	0.57061	15.1416
P2RX4	0	2	0.326189	0.965556	0.393666	0.435029	0.423425	0.292822	0.719731	0.365377	0.878309	0.248284	15.0793
TMEM121	0	2	0.326305	0.601586	0.2573	0.516782	0.419269	0.863349	0.393446	0.167529	0.374437	0.292518	15.5147
CD300LD	0	2	0	0	0	0	0	0	0	0	0	0	15.7079
AATK	0	2	0.370861	0.355106	0.891652	0.282188	0.207638	0.731764	0.323963	0.235181	0.685433	0.428253	14.9364
IL12RB1	0	2	0	0.281578	0.276608	0.209865	0.143626	0.378979	0.74284	1.05304	0.674675	0.248959	15.5871
LPAR2	0	2	1.26002	0.513473	0.125653	0.259171	0.210522	0.289001	0.196543	0.168509	0.310762	0.409409	14.819
OSCAR	0	2	0.322264	0.455438	0.240797	0.348965	0.159783	0.386848	0.259065	0.253967	0.444696	0.233501	15.1406
LAIR2	0	2	0	0	0.159271	0.193215	0.319426	0	0	0.441744	0	0.218742	15.2384
LILRA2	0	2	0.278604	0.246262	0.195552	0.199069	0.191132	0.221491	0.474084	0.48228	0.311754	0.256533	15.4506
TYMP	0	2	0.600212	0.658734	0.139508	0.842214	0.193259	1.25244	0.208155	0.787751	0.265971	0.7486	15.1124
FCRL3	0	2	0	0	0	0	0	0	0	0	0	0	14.0756
XCL2	0	2	0	0	0	0	0	0	0	0	0	0	14.0486
IBA57	0	2	0.757757	0.603511	0.465153	0.151772	0.514878	0.358534	0.258077	0.256795	0.539493	0.679187	14.3563
DISC1	0	2	0.46708	0.352094	0.142649	0.276389	0.176485	0.15966	0.185175	0.229995	0.564791	0.387681	14.3001
UBXN2A	0	2	0.57098	0.34228	0.323229	0.12833	0.194539	0.204759	0.200438	0.411124	0.434414	0.278452	14.2342
CYP27A1	0	2	0.291795	0.339905	0.194371	0.580528	0.264438	0.561883	0.374047	0.348074	0.315968	0.302434	14.2152
PRDM5	0	2	0.911758	0.331452	0.463606	0.23733	0.315192	0.334863	0.248726	0.924679	1.14941	0.227286	14.6779
GAPT	0	2	0	0	0.229471	0.175188	0.75031	0.466861	0.558721	0.257111	0.366506	0.37207	14.0849
SYNJ2	0	2	0.494045	0.399398	0.348596	0.156055	0.156639	0.170055	0.187362	0.338613	0.634405	0.330777	14.2488
SFT2D1	0	2	0.226657	0.237535	0.208511	0.170142	2.11685	0.185767	0.385567	0.340397	0.433955	0.531081	14.7517
RASA4	0	2	0.322506	0.677289	0.187636	0.159386	0.526709	0.681092	0.380937	0.295589	0.375545	0.737682	14.0455
ADCK2	0	2	0.410475	0.549101	0.201843	0.191767	0.351656	0.217257	0.69492	0.426846	0.266199	0.421689	14.5899
EPHA1	0	2	0.342249	0.373818	0.317952	0.144244	1.10727	0.254095	0.237849	0.463559	0.319646	0.579328	14.6758
HDHD3	0	2	0.240143	1.17011	0.202046	0.130581	0.666746	0.174838	0.274403	0.369571	0.228279	0.407292	14.2174
C1QL3	0	2	0.337204	0.38409	0.283557	0.146084	0.303228	0.165729	0.273709	0.35825	0.838824	0.269873	14.097
FOLR2	0	2	0.906753	0.467058	0.233279	0.233021	0.184313	0.236947	0.602801	0.350457	0.546211	0.214738	14.077
SUPT20H	0	2	0.669	0.242845	0.225468	0.390234	0.480944	0.848406	0.287621	0.226434	0.423628	0.550053	14.5156
RNASE4	0	2	0.251806	0.554636	0.441438	0.459595	0.159278	0.217177	0.798251	0.373915	0.521963	0.771458	13.9295
NYNRIN	0	2	0.462031	0.974473	0.544738	0.319382	0.634385	0.622008	0.427549	0.27741	0.256389	0.560961	14.0694
SLC25A29	0	2	0.466463	0.263682	0.128877	0.255078	0.38286	0.319059	0.279555	0.446452	0.397507	0.322191	14.0694
LIPC	0	2	0	0	0.139499	0.142035	0.271602	0	0.207924	0.201066	0.517048	0.311636	14.097
IGFLR1	0	2	0.275893	0.436093	0.194371	0.161049	0.159783	0.207199	0.401789	0.314288	0.511345	0.420587	14.5156
CAPN12	0	2	0	0	0	0.659177	0.357075	1.07251	0.776699	0.517481	0.288294	0.542154	14.4842
TMEM91	0	2	0.243265	0.244515	0.200308	0.258908	0.328642	0.79172	0.366845	0.214341	0.440342	0.363118	14.2909
LILRA1	0	2	0.246306	0.277126	0.146669	0.240239	0.649196	0.162686	0.299817	0.227849	0.22024	0.312592	14.0363
CST7	0	2	0.359614	0.324786	0.141978	0.416167	0.159968	0.404375	0.278618	0.210945	0.34683	0.458172	14.3445
SEC14L3	0	2	0	0	0	0	0	0	0	0	0	0	15.1288
CDC42EP1	0	2	0.714837	0.343746	0.194087	0.182888	0.836692	0.376207	0.293687	0.185435	0.912979	0.250938	14.8003
H6PD	0	2	5.4009	11.8744	0.342201	0.177469	0.907504	0.604822	0.485377	0.375847	0.628515	0.807388	8.4083
BSND	0	2	6.14923	7.71472	0	0	0	0	2.85546	0	1.29125	0	7.3255
ACADM	0	2	3.85008	6.30079	0.287463	0.26724	0.143668	0.176825	0.238825	0.185366	1.14032	0.450723	8.27349
CDC7	0	2	5.71148	5.68825	0.395554	0.309446	0.874733	0.629676	0.439377	3.1131	0.470656	1.20907	8.66817
HSD17B13	0	2	6.92814	6.33296	0.141352	0.516782	1.19206	0.571961	0.302887	1.03976	0.448649	3.70707	7.07178
HLA-B	0	2	4.39973	5.32607	1.10704	0.211217	0.215921	0.416813	0.385995	0.353377	0.535795	0.765166	8.51389
LRRC23	0	2	3.78232	7.3873	0.256069	0.302324	0.21275	3.62402	1.84023	1.21964	0.43643	2.16068	8.58675
COQ5	0	2	4.13901	4.25221	0.219267	0.161159	0.307667	0.577379	0.24926	0.79547	1.01757	1.39486	8.41752
MRPL10	0	2	4.28194	8.52569	0.778044	0.317362	0.962502	0.715429	0.422359	0.824329	2.0434	1.14349	6.99123
SLC38A10	0	2	4.36032	5.26762	0.268418	0.345986	0.373327	0.647272	0.708631	0.300252	0.397164	1.48602	7.15551
SFI1	0	2	2.79274	6.08965	0.563842	0.240524	2.36573	0.760668	0.370414	0.307646	1.67716	1.32226	7.38905
ERCC3	0	2	2.29927	4.00556	0.299096	0.361748	0.480607	1.47366	0.92388	0.902767	1.56607	2.32119	7.58993
PMS2	0	2	3.54066	3.36047	0.626632	1.35792	0.710409	0.358534	0.57996	0.716706	0.579491	2.72377	8.27226
SUOX	0	2	0.781824	5.72478	0.437334	0.573803	0.821898	2.01677	3.00181	0.295077	1.73511	1.87698	7.11851
STK24	0	2	3.41767	2.6955	0.141978	0.291617	0.223474	0.523502	0.262698	0.2398	0.253823	0.517737	7.43741
YPEL3	0	2	3.65515	4.73864	0.198074	0.660789	0.265719	1.09164	0.751139	0.359612	0.744998	0.601109	7.51729
C19orf54	0	2	0.893364	5.40062	0.146189	0.74862	0.425775	0.293352	0.582694	0.31878	0.665512	2.32452	7.50883
EBP	0	2	3.18225	3.08249	1.43744	0.413978	0.519805	0.843554	0.8017	1.90675	1.61994	0.498264	7.91455
B3GALT6	0	2	2.39688	3.69945	0.829888	0.275366	0.215654	2.73116	3.2712	0.671137	0.516487	0.51476	7.16822
GSTM1	0	2	3.03875	2.79315	1.33242	1.61248	1.60876	1.11464	3.11199	1.60953	2.07226	1.64906	6.08156
OCLN	0	2	1.19595	3.68319	0.600702	2.18766	0.482454	1.61076	1.04151	1.51859	1.42419	0.52759	6.28909
MBLAC1	0	2	3.47596	2.24288	0.199316	0.666823	0.442883	0.846371	0.600122	2.43942	3.08409	1.62409	6.97978
LHPP	0	2	2.05842	3.09123	3.36419	0.269476	0.602003	0.77052	0.294421	0.335243	2.7594	0.731616	6.69607
TTC9C	0	2	1.9304	3.57881	0.244844	0.215189	0.141892	0.163408	0.318543	0.748778	0.225798	0.640379	6.71093
C12orf43	0	2	1.13531	4.17428	1.13697	0.24024	1.5166	0.351648	1.09419	0.840409	0.373658	0.411405	7.35546
SYNM	0	2	2.69667	2.46329	0.921166	0.213055	0.388611	1.09447	0.51525	0.541435	0.36583	2.43437	6.84682
TVP23B	0	2	2.46567	2.7587	2.05602	1.75073	1.19268	0.874727	1.10845	1.43046	2.3732	1.85583	6.83928
PISD	0	2	1.07071	3.84419	0.319463	0.153978	0.392339	0.251243	0.314999	1.30812	0.980078	1.88312	7.16932
KIAA0930	0	2	2.74162	3.03702	0.14692	0.206076	0.240109	0.455262	0.251489	0.686631	0.437637	0.238853	6.89155
TRMT2B	0	2	4.21826	2.00496	0.236929	0.257161	0.630994	0.985639	1.63641	3.69296	0.273363	1.95314	7.1971
C1orf174	0	2	1.38361	3.18717	1.41517	0.704695	0.820865	1.06632	0.327692	0.943842	1.59472	1.64702	6.19708
HSPBAP1	0	2	0.747443	0.601905	0.69096	1.38397	1.56507	0.900347	1.66234	2.98616	4.50944	1.16412	6.82348
TACC3	0	2	0.648132	2.15103	0.341201	0.231823	0.917656	0.173021	1.19394	3.62328	0.404104	3.4322	5.60785
ARMC10	0	2	1.10512	1.4164	2.74569	0.259171	0.347691	1.75555	2.8901	2.25453	2.11525	2.29239	5.93006
METTL2B	0	2	2.17762	1.5855	0.134016	0.52218	0.943732	2.60747	1.28221	0.857438	1.7251	1.00763	6.24856
EPHX2	0	2	1.82841	2.26952	0.454627	1.71572	0.509024	0.580786	0.702725	3.05249	2.95188	2.14265	6.75065
RNH1	0	2	1.58154	2.51049	1.15282	0.175404	0.757819	0.276841	0.396367	2.48437	0.516487	0.887358	6.14171
RNASEH2C	0	2	1.50496	1.66077	0.17904	0.587916	0.764106	0.292287	0.743816	1.55986	1.07987	5.00594	6.60583
CACNB3	0	2	0.805613	3.08722	0.35164	0.290396	0.34795	2.26953	4.69518	0.63721	1.48249	0.801841	6.27868
MED24	0	2	1.46926	2.29991	0.676847	0.419905	1.5817	1.16654	1.9077	2.81492	1.0036	2.91834	6.04138
PIGN	0	2	0.419696	1.40629	1.38944	0.370303	0.594877	2.42038	0.431829	2.47331	1.5336	3.83309	6.75962
ZNF584	0	2	0.966022	2.19392	0.620889	1.29541	0.736411	1.16454	1.77411	1.32808	2.06243	4.78963	7.06741
TNFRSF18	0	2	0.44591	0.606562	0.325522	0.135995	0.685383	0.525916	0.263216	2.1675	0.207295	4.74516	5.58827
EVI5	0	2	0.319964	0.766192	0.615894	0.86467	0.165449	0.423724	0.29819	0.40753	1.59661	4.29256	5.70413
TRIM35	0	2	0.673394	1.31343	1.01472	1.0067	0.264833	0.338822	0.47839	0.709149	0.418658	3.12612	6.0999
DOCK8	0	2	1.1885	1.14469	0.215778	2.15318	0.948003	0.167169	0.762238	0.256219	2.01447	2.3664	5.13085
ECHDC3	0	2	0.331147	0.669686	0.685617	1.13303	0.183686	1.00423	1.25873	0.385735	3.60317	2.13064	5.98568
POLA2	0	2	0.696642	0.928368	0.248964	0.402025	0.3804	0.404559	0.729209	0.658028	1.81865	3.34978	5.25942
BAIAP3	0	2	0.523519	0.553197	1.06306	0.562897	0.224747	2.54252	0.449129	1.01426	1.94591	3.52254	6.41223
PHLDB3	0	2	0.265961	0.746202	1.55275	1.00508	2.35895	4.11259	1.71055	1.21357	3.18912	1.4295	5.69554
EDEM2	0	2	0.635487	0.419502	0.926201	0.301284	0.632253	1.25784	2.25201	1.50766	0.549894	2.1306	5.52032
LYRM4	0	2	2.33191	0.803694	0.213748	1.36023	0.238575	0.313416	3.75674	0.362256	0.84671	0.672286	5.9724
LRRK2	0	2	0.44591	0.546075	0.127435	0.253896	0.175904	0.178137	2.0648	0.586114	2.38935	0.592276	6.11399
TMEM116	0	2	0.683053	0.587066	0.227026	0.440049	2.63086	2.6183	0.43233	1.64395	1.01601	0.312464	6.03833
MRPL28	0	2	1.65515	0.648555	0.578391	0.21376	0.156444	0.246718	0.329471	1.15749	2.69577	1.29288	5.91117
ACSM1	0	2	2.5664	1.98234	0.60394	0.279432	0.33503	0.422976	1.03853	0.535086	0.294098	0.383034	6.00172
BTBD17	0	2	2.85085	1.23849	0.549048	0.220597	0.197794	0.260327	0.370645	0.256219	0.36417	0.648608	6.04856
MYOM1	0	2	3.07443	0.37338	0.15322	0.237078	0.263027	0.28579	0.205472	0.24006	1.73334	0.21898	6.3245
IFT52	0	2	2.24336	1.3571	0.385472	0.201231	0.179756	1.26323	0.5544	0.210689	2.42495	0.222133	5.91577
OPRL1	0	2	3.07482	2.23599	0.163348	0.16224	0.163417	0.210226	0.26013	0.300252	0.223449	0.476196	6.50079
ARFGAP3	0	2	0.250612	1.40355	1.1792	0.208804	0.699789	0.454804	0.517359	0.243663	2.63355	1.5198	6.50681
JAGN1	0	2	1.58756	2.85553	0.202046	0.161296	0.242514	0.992449	0.282167	0.359612	0.475786	0.311922	6.90989
NUDT12	0	2	0.482697	0.391141	0.213748	0.190289	1.28401	0.714798	2.63159	2.63288	0.445577	0.71508	7.02538
SIMC1	0	2	0.226805	0.554636	0.1909	0.466758	0.239926	0.332104	2.36119	0.220124	1.91847	0.781993	7.30938
PAXIP1-AS2	0	2	0.254875	0.508295	0.179733	0.255949	1.25459	1.56247	0.235693	0.397841	2.60876	1.12241	7.7853
DHX58	0	2	1.05852	2.06713	0.253853	0.16154	0.205622	0.171385	0.456855	0.331997	0.503531	1.37703	7.73067
C19orf47	0	2	0.261097	1.86867	0.168291	0.435029	0.600453	0.213066	0.414068	0.570199	0.86939	2.13713	7.0234
RPL28	0	2	0.757193	0.424659	0.243391	0.450514	1.5686	0.293426	2.56606	0.336862	1.68691	0.985694	7.03512
FAM109B	0	2	0.370715	0.479471	0.288659	0.360254	0.225591	0.205324	0.197979	1.18074	0.967462	3.26351	7.5624
UPK3A	0	2	0.236044	0.478054	0.253853	0.587544	0.291478	0.615985	1.19754	0.505165	2.67631	0.533252	7.52816
SMIM12	0	2	0.333306	0.619479	0.322395	0.290275	0.299733	0.36134	0.695964	0.477113	1.40484	1.54586	8.42979
PPFIA4	0	2	1.13072	3.37295	0.19596	0.130177	0.385462	0.312094	0.479087	0.212566	0.303551	0.307733	8.24478
AASDH	0	2	1.70375	2.41154	0.307066	0.395206	0.374279	0.564532	0.356006	0.28522	0.216467	0.559614	8.6679
KNDC1	0	2	0.460595	2.8063	0.307615	0.136382	0.359027	0.192554	0.95555	0.330132	0.619977	0.505246	8.18777
CCDC15	0	2	1.42307	1.37906	0.416432	0.168638	0.176866	0.229091	1.02263	0.327494	1.80225	0.332576	8.51926
RAB3IP	0	2	0.475217	2.65947	0.170519	0.435625	0.327013	0.720716	0.210951	0.487362	0.230362	0.601683	8.29093
NIPA2	0	2	0.310924	0.84773	0.26209	0.189357	0.27918	0.668032	0.600976	1.21952	1.22849	1.40926	8.1182
ST6GALNAC2	0	2	0.322073	0.259995	0.139138	0.238134	0.755646	0.699337	1.0129	0.436909	3.32531	0.380749	9.14071
DGCR6L	0	2	0.485111	1.85678	0.478717	0.240582	0.15284	0.533476	0.218286	1.06479	0.245435	1.74638	8.50911
BEX5	0	2	0.301068	1.79849	0.29639	0.3688	0.416751	0.450782	1.98625	0.531366	0.470581	1.4347	8.56997
MEAF6	0	2	0.482294	1.5433	0.432724	0.180575	0.167958	0.175564	0.219162	0.293059	0.261343	1.54834	9.5591
TESK2	0	2	1.43617	1.59039	0.154117	0.175248	0.772993	0.392976	0.221907	0.224682	0.671751	0.273391	10.244
MARC1	0	2	0.232167	2.56605	0.531171	0.163557	0.151181	0.244963	0.715951	0.562905	0.344786	0.504325	9.86232
PNKD	0	2	0.447326	0.449226	0.380138	0.172366	0.220904	0.353163	0.4234	0.267519	0.575403	3.06001	10.454
DNPEP	0	2	0.236461	2.51892	0.930217	0.449287	0.189178	0.273864	0.303368	0.287328	0.383453	0.454931	9.34677
GLYCTK	0	2	1.23538	2.06384	2.79556	0.130836	1.02639	0.317005	0.248886	0.38228	0.43031	0.291049	9.74928
AP4M1	0	2	1.52656	2.3231	0.319315	0.20395	0.166483	0.680736	0.401674	0.925644	0.464081	0.279426	9.99623
TONSL	0	2	0.782456	2.22621	0.659562	0.330601	0.164549	0.229133	0.240778	0.89861	0.237225	0.251759	10.3442
PANX1	0	2	2.01635	1.15134	0.200597	0.181409	0.216314	0.16799	0.301053	0.307629	0.221506	1.07802	9.77645
SCAMP2	0	2	0.501687	1.77595	0.274174	0.237428	0.531055	0.237195	0.373509	1.63252	0.528273	0.643657	9.86915
APOL4	0	2	0.241841	0.542319	0.491142	0.525944	0.706565	0.188827	0.861577	0.213052	0.941475	2.63688	9.81132
RIOK1	0	2	0.967301	0.356069	0.542312	0.600115	0.190141	1.68243	0.746224	0.703914	0.67727	0.77719	10.6737
EIF2B2	0	2	0.694212	0.570975	0.368478	1.73574	0.167367	1.01924	0.436617	0.87081	1.26212	0.701695	11.6197
MYZAP	0	2	0.310997	2.01287	0.339287	0.416884	0.20383	0.7617	0.593644	0.487963	0.245403	0.48585	11.4929
GCOM1	0	2	0.317971	1.98879	0.325435	0.397232	0.211284	0.801656	0.568813	0.47058	0.228324	0.482371	11.207
MAP2K5	0	2	0.442703	1.27224	0.140822	0.205127	0.42973	0.164631	1.2363	0.455668	1.04249	0.907901	10.9898
RNMT	0	2	0.474761	1.52286	0.320352	0.160117	0.25213	0.278847	0.254513	0.271774	0.341171	0.550687	11.0523
CYP4F12	0	2	0	0.923338	2.01395	0.209865	0.262067	0.441854	1.02629	1.32068	0.917929	0.678816	10.8792
RSPO4	0	2	0.855625	1.293	0.218306	0.161652	0.153038	0.278861	0.707502	0.48026	0.218818	0.766276	11.5327
LSS	0	2	1.40836	1.85065	0.545774	0.426728	0.262856	0.743937	0.216844	0.475774	0.417331	0.330432	11.2917
BARD1	0	2	0.41895	0.439934	1.05884	0.262278	0.594985	0.653541	0.211892	0.737976	0.48542	1.095	12.5112
SRD5A1	0	2	0.357897	1.31115	0.204839	0.171166	0.156034	0.780481	0.309044	0.545606	0.24537	0.486098	13.117
SHROOM1	0	2	0.511432	0.638325	0.378718	0.147856	0.340659	0.298273	0.4234	0.373915	0.954611	0.382794	12.2299
ZFAND2A	0	2	0.633375	0.770083	0.198004	0.406962	0.161319	0.31988	0.549465	0.234829	1.93311	0.253135	12.7099
FZD1	0	2	0.309265	1.17367	0.397881	0.188333	0.255866	0.190799	0.36794	0.223427	1.37138	0.329613	12.0694
MSR1	0	2	1.12338	0.572431	0.20538	0.815252	0.239845	0.337174	0.935887	0.397197	0.756597	1.12564	12.8157
TRMT112	0	2	0.375287	1.12173	0.514324	0.295694	0.256015	0.498323	1.37427	0.330844	0.537899	0.61938	12.4533
TMOD2	0	2	1.53003	0.312219	0.208317	0.398576	0.215699	0.248778	0.328548	0.511265	0.344529	0.235373	12.1284
SPIRE2	0	2	0.863819	1.04021	0.159147	1.56098	0.399211	0.52284	0.372366	0.225174	0.316482	0.297142	12.9649
ATP9B	0	2	0.627377	0.448931	0.192684	0.357105	0.155204	0.233291	0.535627	2.14054	0.326159	1.21569	12.1431
BSG	0	2	0.285203	0.88609	0.834397	0.14287	0.250889	0.227857	0.649361	0.2658	0.482883	0.254043	12.8068
ACOT9	0	2	0.717387	1.02979	0.133007	1.61451	0.182038	0.592618	0.305888	0.662387	0.328637	0.967389	12.8261
PLCH2	0	2	0.554382	0.871023	0.166953	0.165289	0.37176	1.01442	0.319122	0.311842	0.261473	0.431139	12.9889
PLEKHG5	0	2	0.342712	1.19058	0.222052	0.187225	0.143739	0.16614	0.675374	0.334269	0.217631	0.242455	13.1332
ARPC5	0	2	0.35987	0.237809	0.544374	0.198747	0.292	0.157847	0.409602	0.243134	0.331273	0.295892	13.5147
PYCR2	0	2	0.349446	0.796358	0.189953	0.13343	0.290843	0.629661	0.37929	0.39243	0.392757	0.361817	13.051
DNAJC27	0	2	0.528318	0.874259	0.253899	0.14611	0.535321	0.283939	0.336105	0.174793	0.698447	0.425226	13.5355
ATOH8	0	2	0.641047	0.396593	0.149391	0.13287	0.746965	0.262764	0.266856	0.706079	0.917998	0.285023	13.3282
MARCO	0	2	0.436638	0.343059	0.224267	0.200226	0.279506	0.65093	0.206732	0.27682	0.304405	0.299927	13.552
MYO7B	0	2	0	0.335645	0.229711	0.215335	0.259547	0.415083	0.370305	0.330849	0.664576	0.702623	13.6876
CERKL	0	2	0.563561	0.270465	0.547079	0.352422	0.139731	0.226453	0.183538	0.197245	0.391797	0.483256	13.2216
TMEM45A	0	2	0.258015	0.263251	0.383522	0.145789	0.501974	0.269056	0.205718	0.900278	0.483237	0.444938	13.5031
C4orf3	0	2	0.570238	1.0841	0.248027	0.396349	0.34402	0.336405	0.207204	0.18878	0.279583	0.268285	13.4436
SLC45A2	0	2	0.325533	0.388144	0.155282	0.213994	0.139995	0.264062	0.549265	0.168513	0.258786	0.272665	13.736
GPER1	0	2	0.295304	0.62607	0.179817	0.164604	0.233805	0.23192	0.525484	0.234447	0.311636	0.297678	13.7121
SAMD9L	0	2	0.229688	0.349747	0.279114	0.147149	0.21089	0.427499	0.383367	0.37946	0.39729	0.356711	13.6851
TTC26	0	2	0.270821	0.260341	0.316707	0.270611	0.23429	0.260327	0.77219	0.419352	1.1425	0.348351	13.1008
SAMD12	0	2	1.47163	0.549397	0.132453	0.143763	0.357641	0.222491	0.184845	0.210378	1.07862	0.286504	13.1018
RABEPK	0	2	0.25509	0.466972	0.155168	0.63838	1.27268	0.991115	0.430851	0.198999	0.456398	0.357048	13.5364
CARD9	0	2	0.26423	0.38042	0.208417	0.156066	0.390701	0.244275	0.691784	0.372456	0.206719	0.376176	13.4298
CAPN1	0	2	0.310173	0.360276	0.254757	0.245206	0.223126	0.184424	0.499751	0.242335	0.337193	0.361704	13.0791
ACAD8	0	2	0.468749	0.681419	0.470737	0.170972	0.319577	0.509745	0.294283	0.381735	0.29862	0.238805	13.6947
CLEC4E	0	2	0.496493	0.437472	0.143724	0.171561	0.194804	1.11607	0.210666	0.304145	0.529562	0.357249	13.1925
PRKAB1	0	2	0.269454	0.710402	0.208671	0.184694	0.219158	0.669136	0.421175	0.364646	0.497668	0.501843	13.2333
ULK3	0	2	0.245256	0.26785	0.738847	0.546891	0.358912	0.178749	0.275857	0.281242	0.341661	0.646203	13.2072
CATSPERG	0	2	0.302974	0.522773	0.186689	0.389965	0.36165	0.188328	0.359302	0.28957	0.261886	0.814965	13.5371
HM13	0	2	0.397229	0.276077	0.248205	0.13415	0.36577	0.267461	0.358515	0.167757	0.397164	0.374051	13.2296
BIRC7	0	2	0	0	0.280271	0.240524	0.192107	0.232435	0.370282	2.64382	0.338099	1.03281	13.086
PPDPF	0	2	0.542307	0.467762	0.13118	0.16982	0.205304	0.672398	0.436356	0.180914	0.344786	0.431234	13.4891
DGCR14	0	2	0.321218	0.314695	0.214653	0.217616	0.156754	0.283177	0.231054	0.522744	0.517624	0.477598	13.1521
DUSP18	0	2	0.236004	0.571339	0.290773	0.194142	0.151485	0.319777	0.254022	0.259848	0.549051	0.54109	13.0967
GCAT	0	2	0.672813	0.421654	0.189426	0.207517	0.584898	0.255994	0.401674	0.213719	0.33747	0.586586	13.4891
CACNA1F	0	2	0.274833	0.312295	0.196493	0.305675	0.152598	0.220174	0.437221	0.20327	0.364835	0.963092	13.2186
ZNF275	0	2	0.721484	0.742132	0.233279	0.16951	0.917434	0.156572	0.962613	0.257092	0.270528	0.330525	13.8021
ADAMTSL4	0	2	0.495744	0.360768	0.191714	0.155074	0.254366	0.38677	0.414973	0.738468	0.826796	0.264284	12.4524
MSH2	0	2	0.345125	0.323313	0.544374	0.188878	0.338758	0.290942	0.375464	0.187309	0.506706	0.219113	12.6933
ITGA4	0	2	0.462468	0.369931	0.277668	0.345986	0.139802	0.491911	0.282977	0.283016	0.305104	0.401055	12.4766
ALS2	0	2	0.255679	0.304773	0.337562	0.892248	0.161495	0.279777	0.222995	0.480206	0.860294	0.791946	12.8501
FAM117B	0	2	0.361685	0.282843	0.345718	0.23517	0.279961	0.255758	0.367672	0.166969	0.412904	0.314523	12.3191
DOCK10	0	2	0.633375	0.407476	0.57634	0.337234	0.283206	0.346592	0.265951	0.267544	0.38036	0.339371	12.9351
DZIP3	0	2	0.353021	0.34422	0.206966	0.225646	0.154463	0.169289	0.378177	0.186344	0.342615	0.729759	12.6959
HMGN4	0	2	0.429339	0.260334	0.149953	0.240524	0.217882	0.341718	0.219824	0.294279	0.26763	0.365206	12.5343
SAYSD1	0	2	0.44836	0.424768	0.137575	0.36023	0.279471	0.161726	0.276733	0.366475	0.311549	0.249216	12.752
TTC39B	0	2	0.439143	0.282946	0.274802	0.226612	0.165906	0.546014	0.515834	0.182853	0.606218	0.213707	12.3128
TRPM6	0	2	0.313425	0.693762	0.234626	0.240695	0.234498	0.279984	0.47918	0.454688	0.34107	0.217697	12.8741
IFITM5	0	2	0	0	0	0	0	0	0	0	0	0	13.2698
KLHL35	0	2	0.231708	0.63501	0.539078	0.222458	0.265717	0.158299	0.194261	0.170795	0.470656	0.235791	12.5622
WSB2	0	2	0.300006	0.256693	0.202694	0.215899	0.220534	0.259636	0.842054	0.718249	0.340108	0.308537	12.8886
AP1G2	0	2	0.572957	0.306451	0.834236	0.425935	0.17475	0.380873	0.407862	0.604207	0.263814	0.322914	12.1866
TSPAN3	0	2	0.734722	0.726545	0.151008	0.205974	0.308671	0.210226	0.192545	0.198655	0.326206	0.289513	12.8394
DNAAF1	0	2	0.316069	0.268406	0.282563	0.142794	0.363956	0.177294	0.257063	0.622768	0.221506	0.502437	12.5536
STARD3	0	2	0.610781	0.424659	0.297514	0.164922	0.31106	0.267143	0.238945	0.221643	0.227719	0.355321	12.6854
TOB1	0	2	0.376855	0.76273	0.207014	0.286542	0.30976	0.311206	0.313032	0.193246	0.297828	0.396568	12.8215
RCN3	0	2	0.364522	0.392103	0.264563	0.300696	0.227079	0.251488	0.212354	1.05348	0.455726	0.439557	12.1744
KCNJ15	0	2	0	0	0	0	0	0	0	0	0	0	12.1183
H1F0	0	2	0.343815	0.540175	0.289037	0.176322	0.194804	0.320618	0.25106	0.338078	0.647603	0.219692	12.6473
METTL13	0	2	2.05649	2.277	0.58663	0.143882	0.477707	0.158299	0.294606	0.796059	0.394402	0.243166	5.28412
KIAA1143	0	2	2.54683	2.01294	0.153352	0.192282	0.236653	0.340548	0.196787	0.224301	0.315034	0.432588	5.5434
HIST1H3E	0	2	0.52274	0.500243	1.07504	0.599426	0	1.32432	1.03177	0.478735	2.19621	1.03041	5.7551
CCDC170	0	2	0.543159	0.868176	0.357929	0.275795	0.219302	2.52856	0.686922	0.76625	2.01961	0.595928	5.77937
NDUFB8	0	2	0.375361	0.481308	0.517518	0.14722	0.348881	0.1957	0.751139	0.185366	2.72458	0.281942	5.68788
GTF2F2	0	2	0.314701	1.76879	0.185923	0.16541	0.65913	0.215051	0.244373	0.365377	1.38665	0.739988	5.94353
GDPD3	0	2	0.951496	1.80268	0.138107	0.177493	0.219302	1.35078	0.210826	0.664289	0.49001	0.579731	5.55321
RNF166	0	2	0.788938	3.03857	0.196684	0.132433	0.191043	0.509745	0.366167	0.481608	0.350356	0.353644	5.79249
AMZ2	0	2	0.31645	0.85067	0.44773	0.150999	0.795902	0.720632	0.430771	0.683338	0.367417	2.09567	5.40556
ZNF586	0	2	0.420861	0.74346	0.341134	0.28711	0.159084	0.342404	0.40832	0.516999	1.98885	0.776027	5.80423
TMEM163	0	2	0.522654	1.51294	0.214682	0.562047	0.316956	0.318618	0.461255	0.324897	1.02241	1.56369	6.8813
UBE2E3	0	2	0.333524	3.02449	0.171896	0.179552	0.449538	0.351484	0.295026	0.246152	0.252584	0.29939	6.26503
FLNB	0	2	0.354591	1.08723	0.30854	0.335312	0.259526	0.48366	0.443992	0.188776	2.0316	0.324652	6.85789
PLSCR1	0	2	1.37241	1.88756	0.590383	0.146056	0.546348	0.292589	0.346747	0.374557	1.0068	0.34911	6.78804
NUDCD3	0	2	1.09462	2.12776	0.218171	0.616055	0.222178	0.690994	0.196049	0.22874	0.543733	0.22494	6.18107
ERI1	0	2	0.330821	0.317631	0.160834	0.178752	0.143061	0.524864	0.673384	0.234297	3.28673	0.234377	7.06986
NEIL2	0	2	0.317663	0.827149	0.659544	0.624843	0.575608	0.586819	0.265615	0.351597	1.8851	0.759209	6.80991
TRMT10B	0	2	0.269479	0.663274	0.399307	0.152134	0.372855	0.469104	0.318893	0.256478	2.19289	0.284749	6.49609
TRIM14	0	2	0.748306	0.377199	1.24374	0.309303	0.166226	1.15277	1.41276	0.363942	1.72603	0.320606	6.65847
TM7SF3	0	2	0.262156	0.504217	1.45864	0.164771	0.487316	0.251377	0.981154	0.684326	0.50444	2.03032	6.26862
COG6	0	2	0.238883	0.701488	0.322826	0.242086	0.230173	0.544015	0.761768	0.332341	1.75814	0.231945	6.41107
POLR3K	0	2	0.883485	1.57886	0.149782	0.266543	0.455823	0.227736	0.190977	0.354776	0.878969	0.624004	6.4967
GRIN3B	0	2	1.20439	2.06311	0.200509	0.197972	0	0.199843	0.496213	0.348904	0.421966	0.890556	6.05915
ADAM15	0	2	1.40634	1.35488	0.415824	0.37445	0.328707	0.563065	0.235812	0.36461	0.458573	0.89279	7.80732
LCLAT1	0	2	0.255752	1.08999	0.215072	0.718056	0.234286	0.390928	0.207517	0.209004	1.81016	1.38573	7.62996
ATP13A4	0	2	0.744995	0.847305	0.284659	0.214501	0.322537	0.781727	0.699692	0.259499	0.693048	1.6776	7.44373
TMED9	0	2	0.685935	1.24753	0.388415	0.317629	0.211401	0.334863	0.674722	0.244257	1.59976	0.358655	7.35829
CLN8	0	2	1.17102	2.01933	0.349905	0.299839	0.223126	0.518087	0.227102	0.274203	0.394711	0.219325	7.3372
ERMP1	0	2	0.836892	0.243799	0.35649	0.553631	0.271887	0.350034	0.344533	3.16071	1.20332	0.570815	8.01292
ENDOD1	0	2	0.251806	0.935127	0.300374	0.195751	0.16969	0.529187	0.662497	2.06949	0.929744	0.418705	7.75329
GLIPR1	0	2	1.17447	0.715935	0.270688	0.219429	0.156668	0.355996	0.316111	0.38228	1.04398	1.27969	7.13893
CARS2	0	2	0.802424	0.551084	0.289037	0.532999	0.232966	0.214053	0.662177	0.469598	0.318226	1.82409	7.28003
SDR39U1	0	2	0.486988	1.09506	0.375794	0.311358	0.214461	0.973095	0.48126	0.695195	1.34986	0.267701	7.6605
TMED8	0	2	0.306758	1.58145	0.208253	0.140531	1.32641	0.182287	0.256213	0.545606	0.626347	0.696648	7.71176
TBCD	0	2	0.751017	1.92514	0.191688	0.511255	0.15615	0.389756	0.292582	0.363721	0.221966	0.943705	7.9753
SCLY	0	2	0.481302	0.625822	0.723596	0.464655	0.625191	0.182711	0.267252	0.769188	0.223585	2.62799	8.27374
FAM153B	0	2	0.866448	0.97116	0.149535	1.06165	0.150398	0.164783	0.18721	0.499798	0.631979	0.729759	8.41768
KIAA0391	0	2	0.520816	0.840881	0.129308	0.189434	0.537708	0.617252	0.203237	0.614465	0.558328	1.50167	8.33948
ZFP30	0	2	1.51672	0.640233	0.130741	0.255928	0.208534	0.378872	0.900002	0.38002	0.7303	0.396568	8.64383
SLC44A5	0	2	1.07445	1.04385	0.200025	0.162243	0.145975	0.985786	0.46674	0.183354	0.335529	0.258321	9.59314
KHK	0	2	0.735067	0.938683	0.140619	0.184303	0.190403	0.610425	1.38557	0.214479	0.606507	0.458246	10.0544
SLC41A3	0	2	0.663766	1.34798	0.181461	0.437116	0.143403	0.603918	0.412076	0.431947	0.319942	0.348678	9.99137
CENPC	0	2	0.568508	1.29768	0.864696	0.309659	0.233861	0.220313	0.346019	0.238862	0.33549	0.252463	9.6688
ZNRD1	0	2	0.618405	0.485957	0.684403	0.276389	0.47202	3.58196	0.757074	0.374493	0.345357	0.315793	9.33541
CTNNAL1	0	2	0.339644	0.603429	0.340172	0.567883	0.633822	0.52284	0.271232	0.795039	0.911336	0.466939	9.54269
FAM177A1	0	2	1.66066	0.700033	0.47357	0.25812	0.264438	0.326999	0.283045	0.181988	0.253796	0.376587	9.63476
ARL6IP1	0	2	0.8831	0.821227	0.83464	0.265794	0.197065	0.345588	1.2771	0.171325	0.288227	0.235184	9.59111
CXCL16	0	2	1.09516	0.724033	0.785148	0.244976	0.364803	0.273864	0.428891	1.21512	0.555673	0.334328	9.93001
TTC39C	0	2	0.422403	1.33812	1.09137	0.147729	0.435251	0.290572	0.214194	0.168421	0.944798	0.225594	9.67476
ZNF516	0	2	1.6531	0.661006	0.234982	0.195976	0.416629	0.86165	0.44653	0.191692	0.381483	0.375677	10.0622
PRX	0	2	0.438549	0.920428	0.569969	0.231823	0.209777	0.355972	0.462908	0.525718	0.476447	0.276232	9.67162
RABL2B	0	2	1.79859	1.12552	0.138984	0.573803	0.151018	0.209927	0.492512	0.256529	0.511104	0.310445	10.1559
ZNF185	0	2	1.99482	0.455975	0.438095	0.14846	0.26215	1.77411	0.615111	0.472043	0.409689	0.369146	9.70202
SLC22A1	0	2	0.611819	0.386329	0.867036	0.217899	0.460618	0.231719	0.520631	0.33231	0.490534	0.385705	10.764
ZDHHC4	0	2	0.319918	0.942456	0.202323	0.130393	0.162997	0.20129	0.578075	0.389801	0.482688	0.251685	11.0543
ASNS	0	2	0.292373	0.801788	0.179774	0.591563	0.356608	0.168105	0.564879	0.204052	0.214813	0.485329	11.1271
LPAR1	0	2	0.299707	0.279502	0.341616	0.240524	0.441769	0.257687	0.211116	0.715558	0.719752	1.07981	10.8351
MAP3K11	0	2	0.406485	0.620015	0.286308	0.371048	0.271115	0.365856	1.05691	0.485035	0.486005	0.382416	11.175
BCAT1	0	2	0.426346	0.918455	0.264187	0.418829	0.252563	0.272269	0.320842	0.254022	0.206053	0.43484	11.2029
PARP16	0	2	0.823041	0.380825	0.220935	0.464198	0.266058	0.157446	0.195251	0.737976	0.51498	1.1308	10.9496
SCPEP1	0	2	0.749412	0.57351	0.159147	0.190425	0.404607	0.256891	0.27001	0.212108	0.342501	0.723233	11.0358
ME2	0	2	0.797901	0.450799	0.18101	0.138001	0.150473	0.223785	0.369038	0.292152	0.207942	0.282966	10.97
PRMT2	0	2	0.247059	0.688024	0.347259	0.347099	0.271903	0.250527	0.942977	0.738466	1.34693	0.237082	11.2624
FOXRED2	0	2	0.260815	0.257075	1.0035	0.227895	1.79317	0.728551	1.24963	0.359858	0.572912	1.115	10.6556
SAMM50	0	2	0.234063	0.741686	0.129308	0.235315	0.27918	0.386416	0.428721	0.746267	0.242303	0.265766	10.8381
MOB3C	0	2	1.19738	1.06566	0.157443	0.247667	0.293696	0.156572	0.277927	0.67238	0.326752	0.447349	11.8934
XCL1	0	2	0.284189	0.406157	0.26695	0.352214	0	0	0.216996	0	0	0	12.099
SLC23A3	0	2	0.272781	0.437472	0.16365	0.206374	0.214499	0.620499	0.212354	0.269201	0.343704	0.266907	11.634
CEP63	0	2	0.31571	0.240055	0.290773	0.201487	0.299964	0.206636	0.615209	0.416476	0.220754	0.379271	11.5747
ABRACL	0	2	0.327993	0.349747	0.285158	0.361933	0.187451	0.247506	0.459543	0.826636	0.511104	0.48585	11.6362
OR9A4	0	2	0	0	0	0	0	0	0	0	0	0	11.9156
CDKN2B	0	2	0.298106	0.279545	0.242743	0.187895	0.180455	0.468654	0.240066	1.51565	0.743776	0.504223	11.6203
AP3M1	0	2	0.355995	0.576487	0.158266	0.130046	0.159764	0.172341	0.244373	0.314643	0.255837	0.476196	11.5973
POLR2L	0	2	0.338526	0.730086	0.17904	0.141426	0.158016	0.165548	0.357394	0.213189	0.361397	0.249718	11.8343
CLEC4D	0	2	0	0	0	0	0	0	0	0	0	0	12.1013
ACACB	0	2	0.402545	0.525728	0.206342	0.205577	0.178933	0.233	0.22676	0.364106	0.27655	1.67725	12.0756
FAM103A1	0	2	0.317961	0.30238	0.608534	0.377491	0.163726	0.213066	0.205592	0.764959	0.262002	0.603567	11.6026
KIAA0513	0	2	0.62121	0.549968	0.135067	0.156066	0.268505	0.553828	0.283266	0.259499	0.431383	0.313142	11.6314
FANCA	0	2	0.410449	0.872212	0.462758	0.447311	0.153192	0.809299	0.3028	0.326916	0.330118	0.581591	11.6569
CHRNB1	0	2	0.442132	0.265591	0.375293	0.144089	0.156668	0.307898	0.559625	0.970202	0.480284	1.02939	11.5414
ACOX1	0	2	0.290661	0.269024	0.256069	0.226157	0.160903	0.204038	0.227546	0.334501	0.450808	0.33566	11.6541
FN3K	0	2	0.337741	0.235009	0.200586	0.185018	0.335766	0.157626	0.398008	0.254547	0.494051	0.306154	11.7577
MKKS	0	2	0.383353	0.411969	0.152223	0.258716	0.450878	1.09095	0.351039	0.25741	0.79291	0.579731	11.633
SYNGR1	0	2	0.561942	1.01127	0.263602	0.415323	0.204985	0.40152	0.193433	0.260296	0.290899	0.216753	11.3793
ISG15	0	2	0.755809	0.359822	0.153714	0.175188	0.165937	0.327704	0.275097	0.26307	0.400901	0.645133	11.0832
CD52	0	2	0.255529	0.249408	0.152247	0.179417	0.930928	0.340394	0.218694	1.90675	0.254021	0.264198	11.2513
GBA	0	2	0.223435	0.275062	0.146557	0.2116	0.240596	0.177395	0.382944	0.34076	0.295589	0.309667	10.9099
TMEM87B	0	2	0.242395	0.418185	0.13163	0.480429	0.2493	0.807288	0.528823	0.186126	0.303433	0.432047	11.0978
CCR1	0	2	0.251839	0.267183	0.184798	0.240239	0.498578	0.233291	0.326186	0.246756	0.326336	0.212211	11.4376
NRN1	0	2	0.443505	0.334609	0.38712	0.155495	0.180725	0.747715	0.269204	0.187553	0.340778	0.654029	10.9907
SDK1	0	2	0.362262	0.369195	0.265958	0.172438	0.308505	0.607215	0.874132	0.170949	0.342425	0.364969	11.1952
PTAR1	0	2	0.372041	0.422921	0.330229	0.648059	0.169689	0.638297	0.356479	0.472243	0.303638	0.499617	11.3815
FCN1	0	2	0.290702	0.350929	0.249328	0.181881	0.201272	0.202503	0.299562	0.504696	0.257179	0.397618	11.2894
PTGDS	0	2	0.481126	0.270078	0.203923	0.186213	0.423926	0.166115	0.219421	0.226849	0.418658	0.429457	11.0774
PKD2L1	0	2	0	0	0.174936	0.526697	0.213217	0.182322	0.729223	1.36801	0.348679	1.83517	11.2484
GSTO1	0	2	0.351362	0.349791	0.176296	0.264778	0.388907	0.22445	0.372571	0.413994	0.751872	0.282987	11.1456
ABTB2	0	2	0.29446	0.265965	0.135773	0.200666	0.396158	0.165729	0.246021	0.330582	0.949064	0.22981	11.5024
RAB3IL1	0	2	0.408263	0.257166	0.141496	0.388437	0.326769	0.980913	0.48914	0.273844	0.319997	0.274022	10.9796
PRDM4	0	2	0.246609	0.310402	0.210334	0.196664	0.181287	0.272269	0.218946	0.555362	0.342615	0.301419	11.1038
CDKL1	0	2	0.376545	0.462704	0.236156	0.387848	0.587834	0.36512	0.205977	0.228152	0.296261	0.242744	10.9848
ZNF668	0	2	0.239183	0.486736	0.165738	0.298766	0.190411	0.339302	0.183744	0.656729	0.344912	0.443526	11.0315
NLRC5	0	2	0.498849	0.28375	0.547079	0.347034	0.334605	0.232782	0.22348	0.364088	0.311562	0.848459	11.4107
MIF4GD	0	2	0.429447	0.320469	0.384538	0.161688	0.301729	0.518616	0.221457	0.610421	0.582814	0.255464	11.3916
APOBEC3H	0	2	0.400516	0.294296	0.215621	0.161159	0.17475	0.160643	0.211267	0.21994	0.524157	0.294703	11.2322
TEF	0	2	0.231978	0.376886	0.147266	0.300786	0.179181	0.699385	0.520569	0.201562	0.218608	0.259102	10.9567
KRTCAP3	0	2	0.442132	0.710621	0.525415	0.3312	0.208121	0.391089	0.37064	0.640669	0.636879	1.55135	4.94949
WDPCP	0	2	0.712803	1.97613	0.41594	0.294161	0.225261	0.183834	1.2204	0.245875	0.525561	0.242531	5.2359
CCDC13	0	2	0.891056	0.515158	0.174174	0.155745	0.275517	0.214951	0.307663	0.26729	0.816784	1.76673	5.24034
TMEM30A	0	2	0.348651	1.48506	0.15814	0.214613	0.157839	0.190799	0.194985	0.624854	1.29754	0.40437	5.07084
PON2	0	2	1.39027	1.78607	0.161869	0.204976	0.464264	0.246388	0.260033	0.21646	0.682524	0.378699	4.81193
CCDC7	0	2	0.445467	1.49578	0.833327	0.515276	0.386245	0.323119	0.798507	0.840797	0.626347	0.8646	5.08359
CALHM2	0	2	0.368053	1.78875	0.230954	0.237659	0.355355	0.220629	0.423118	0.986628	0.207302	0.553624	5.00721
WIPI1	0	2	1.29831	2.58668	0.185714	0.2262	0.175308	0.199118	0.459881	0.599124	0.260328	0.56644	4.92808
PIP5K1C	0	2	0.432253	1.12785	0.527306	0.238316	0.214785	0.381314	0.195926	0.177956	0.332116	1.51607	5.06346
CLEC4G	0	2	0.869978	1.2767	0.223525	0.161454	0.307011	0.383022	0.376709	0.733171	0.339438	1.08439	4.88508
ZNF793	0	2	0.999466	1.55995	0.599657	0.168432	0.150398	0.209716	0.26418	0.57013	0.599453	0.678518	5.25398
ZFP28	0	2	0.465192	1.04061	0.14293	0.133922	0.165139	0.570684	0.361422	0.595549	0.782508	0.666224	5.15833
ZNF587B	0	2	0.785792	1.09717	0.145169	0.1781	0.149272	0.214265	0.442041	0.648513	0.691495	0.542227	4.98567
MCM3AP	0	2	0.698525	0.696057	0.257387	0.29062	0.413779	1.57004	0.287211	0.411753	1.68442	0.408054	4.95994
CYB5R3	0	2	1.45999	1.49427	0.195437	0.653735	0.174022	0.271799	0.473764	0.427556	0.353538	0.625796	4.87476
VAMP3	0	2	0.440069	0.278863	0.296515	0.162688	0.272671	0.322468	0.32622	0.287495	2.28504	0.306674	5.58623
TTC4	0	2	0.687091	1.10079	0.220409	0.188777	0.584898	0.778283	0.42752	0.564016	0.495616	0.565567	5.91018
TOR3A	0	2	2.01674	0.772409	0.137493	0.219679	0.2538	0.560847	0.273526	0.337693	0.398063	0.408832	5.79467
PXDN	0	2	0.342819	0.349087	0.186757	0.739499	0.401445	0.235577	1.42246	0.281335	2.1397	0.696206	6.05417
RAB11FIP5	0	2	0.811375	1.60288	0.279131	0.230753	0.366086	0.21832	0.440776	1.469	0.223642	0.264166	5.87279
TDP2	0	2	0.229979	0.573268	0.321387	0.206204	0.397905	1.54638	0.284905	0.642465	1.23972	1.14414	6.01401
SERAC1	0	2	0.396148	0.774931	0.345528	0.26646	0.286431	0.267336	0.196858	0.736532	2.13713	0.406837	6.04811
RAC1	0	2	0.455017	1.56717	0.215214	0.676333	0.291879	0.442545	0.190904	0.359111	0.441309	0.514368	5.71606
NDUFS8	0	2	0.331338	0.573599	0.308569	0.259645	0.238756	0.573767	2.01005	0.222786	1.31153	0.562226	5.94224
ROBO3	0	2	1.41856	0.77712	0.232192	0.146153	0.210425	0.953915	0.708704	0.480305	0.443459	0.750251	6.04111
M6PR	0	2	0.482804	1.9125	0.13016	0.356739	0.16392	0.429479	0.352886	0.350162	0.4553	0.579731	5.87646
TRIM13	0	2	1.1602	0.449338	0.193256	0.274916	0.215448	0.486669	1.55742	0.839706	0.453351	0.684351	5.8008
FMN1	0	2	0	0	2.16421	0.246395	0.141141	0.52765	0.290971	0.231848	2.37262	0.230505	5.90454
GALNS	0	2	0.602112	0.709313	0.152612	0.617042	0.235329	0.236381	1.57468	0.169479	1.71077	0.496017	6.06125
G6PC3	0	2	0.472956	1.01175	0.344524	0.179936	1.06731	0.2751	0.558548	0.36435	0.955754	0.693895	6.05147
UBOX5	0	2	0.679627	1.32676	0.19496	0.222458	0.317426	0.414156	0.765108	0.570372	0.342804	0.739988	6.13104
CDC42	0	2	0.319364	0.429096	0.255813	0.313919	0.165937	0.345048	0.381117	0.389866	1.52745	1.21464	6.83838
GSTM2	0	2	0.662485	1.00955	0.432723	0.276785	0.160161	0.343141	0.626307	1.28097	0.257424	1.02689	6.78574
HSD17B7	0	2	0.805935	0.660521	0.428641	0.24054	0.223401	0.286465	0.39043	0.360195	0.942429	0.462576	6.61527
CNIH4	0	2	1.08489	0.660847	0.546564	0.339541	0.178456	0.39663	0.33702	0.653764	0.880164	0.387015	6.74135
PRKD3	0	2	1.23141	0.276422	1.40032	0.330063	0.285388	1.14387	1.2912	0.273382	0.57243	0.238595	6.79072
VAMP5	0	2	0.556341	0.623953	0.130622	0.298447	0.396968	0.409557	0.287149	0.27899	1.61907	0.346933	6.3965
LYG1	0	2	1.63929	1.02821	0.234703	0.934633	0.25242	0.409968	0.300788	0.350162	0.263571	0.712015	6.9308
ZDHHC2	0	2	0.564699	0.508217	0.259201	0.128971	0.251998	0.274483	0.237217	0.583323	0.638348	1.71981	6.52052
CERS4	0	2	0.229311	1.86058	0.346469	0.175188	0.185137	0.509933	0.405782	0.584271	0.3647	0.405294	6.83974
ZNF284	0	2	0.325918	1.81073	0.261097	0.266062	0.423425	0.509745	0.247539	0.171525	0.326123	0.740368	6.82348
DNASE1L1	0	2	0.712803	1.29424	0.522927	0.180202	0.577404	0.284114	0.21704	0.685962	0.315968	0.319066	6.66893
NBPF15	0	2	0.528318	0.601586	0.46805	0.309755	0.308671	0.270626	1.14497	0.445513	0.554427	1.05165	7.79075
RBM44	0	2	0.779531	1.17156	0.861871	0.175652	0.303713	0	0.749841	0.178187	0.539854	0.451442	8.09105
MUT	0	2	0.736525	0.962817	0.161495	0.273791	0.904747	0.186509	1.06997	0.24006	0.686755	0.677886	7.79532
PTPRN2	0	2	0.281836	1.10007	0.270717	0.189434	0.258105	0.364049	0.673384	0.60131	0.915953	0.673914	7.75269
TMEM254	0	2	0.897031	0.58249	0.148041	0.946322	0.217487	0.716231	0.367031	0.910798	0.592837	0.253575	7.60777
TIMM10B	0	2	0.284468	1.59671	0.258538	0.170089	0.326903	0.658362	0.261254	0.182853	0.284026	0.282452	7.665
ST14	0	2	0.803373	1.01772	0.314858	0.285541	0.166801	0.367156	1.5597	0.561562	0.483799	0.566409	7.83856
METTL17	0	2	0.314701	0.67295	0.74341	0.171983	0.296925	0.175812	0.501122	0.206608	1.16497	0.36229	7.5965
SNAPC1	0	2	0.400014	1.10239	0.155236	0.141452	0.198046	0.481886	0.608742	0.193292	0.456398	0.297771	7.75769
VPS33B	0	2	0.972145	0.827272	0.204973	0.140716	0.514121	0.491668	0.259978	0.509283	0.780476	0.218521	7.8183
CFDP1	0	2	0.715693	0.877935	2.04826	0.205003	0.409036	0.500969	0.265951	0.437558	0.40504	0.737466	7.90682
AANAT	0	2	0.520235	0.850144	0.637009	0.248776	0.328474	0.342265	0.943061	0.5458	0.439877	0.591136	7.93592
DNASE2	0	2	1.50244	0.855133	0.126468	0.209159	0.338664	0.251488	0.48526	0.589339	0.386991	0.640062	7.73157
ZNF550	0	2	0.362467	0.623971	0.213113	0.454195	0.384733	0.210226	0.272086	2.46185	0.260112	0.335477	7.74531
PMM1	0	2	0.575177	0.486465	0.138984	0.200226	0.15576	0.516956	1.12722	0.213692	1.22969	0.375518	7.48603
IKBKG	0	2	1.65981	0.416681	0.181184	0.317362	0.739816	1.25945	0.718519	1.2012	0.234973	0.478155	7.63937
BLZF1	0	2	0.23728	0.885539	0.286672	0.376367	0.288731	0.227025	0.387559	0.515827	0.270223	0.547268	8.69828
PARP14	0	2	0.257764	0.975802	0.565995	0.264182	0.648451	0.413153	0.228552	0.330582	0.52015	0.891283	8.8377
ZNF330	0	2	0.465192	1.28188	0.231637	0.14918	0.216927	0.225636	0.212144	0.491181	0.262386	0.27768	8.68569
ESYT2	0	2	0.336533	1.26222	0.644596	0.165845	0.21578	0.190289	0.260028	0.172863	0.390833	0.250581	8.84508
ENTPD4	0	2	0.414375	1.35307	0.191714	0.209159	0.269245	0.242519	0.245576	0.256219	0.315968	0.620259	8.95402
TGS1	0	2	1.40795	0.29862	1.08638	0.205986	0.227696	0.213082	0.438868	0.686582	0.566656	0.652005	8.65153
TMEM252	0	2	1.92434	0.751108	0.287753	0.800972	0	0	0	0	0.248425	0	8.70937
INVS	0	2	0.621878	0.34989	0.144885	0.544954	0.38059	0.244422	0.59484	0.645732	1.15666	0.8471	8.61717
DYRK4	0	2	0.339524	1.27402	0.183657	0.177583	0.184302	0.356115	0.382603	0.395816	0.796124	0.42616	8.74725
PNP	0	2	0.34934	0.945793	0.22805	0.238222	0.663238	0.244338	1.25232	0.512399	0.270265	0.252691	8.55435
ETFA	0	2	0.326944	0.861735	0.325665	0.139896	0.244875	0.158631	0.234874	0.726663	0.483487	0.858851	8.83988
CPNE2	0	2	0.410449	0.375831	0.172677	0.233692	0.211744	0.273348	1.11095	0.292466	1.35914	0.299167	8.82453
HOXB3	0	2	0.64889	1.60951	0	0	0	0	0	0	0	0	8.94199
SLC35E2	0	2	0.258348	0.593514	0.138109	0.474886	0.691054	0.257617	0.545004	0.482548	0.342615	0.575564	10.2074
SLC22A15	0	2	0.276735	0.289257	0.153411	0.363198	0.245177	0.168162	0.286187	0.180569	1.34693	0.413008	9.94904
USF1	0	2	0.364076	0.434788	0.204128	0.325288	0.235311	0.215283	0.781173	0.198123	0.238015	0.447691	9.99357
PRDX6	0	2	0.635834	0.552278	0.231686	0.333866	0.16022	0.165144	0.303592	0.353187	0.330834	0.332161	9.87143
DIEXF	0	2	0.484159	0.293235	0.164927	0.704457	0.47741	0.326192	0.20369	2.75756	0.391797	1.06353	10.3197
ADSS	0	2	0.363035	0.422479	0.926201	0.194112	0.335766	0.216294	0.983631	0.367648	0.59333	0.415585	9.9829
RNF130	0	2	0.400523	0.48944	0.405686	0.136706	0.192704	0.242309	0.225519	0.521364	0.208773	1.167	10.0686
EXOC2	0	2	0.46708	1.26209	0.316083	0.189434	0.328196	0.357391	0.257418	0.821645	0.311562	0.240044	10.3631
GOLM1	0	2	1.00954	0.466314	0.142883	0.249634	0.188711	0.27557	0.424121	0.31878	0.699615	0.25818	10.0622
ARHGAP22	0	2	0.32114	1.06179	0.327573	0.82924	0.658831	0.294901	0.438349	0.346	0.497699	0.263526	10.2826
TCIRG1	0	2	0.576798	0.832098	0.158096	0.222458	0.186572	0.218568	0.554155	0.167055	0.322821	0.326164	9.77738
RBP5	0	2	0.465973	0.668864	0.15497	0.239539	0.160153	0.198072	0.916422	0.175019	0.265595	0.277147	10.0021
EPSTI1	0	2	0.36448	0.741023	0.253879	0.137401	0.522559	0.717425	0.205015	0.201318	0.357971	0.297287	10.1702
MPV17L	0	2	0.46708	0.575839	0.184263	0.468957	0.384306	0.451759	0.272811	0.271603	0.736139	0.533671	10.1523
SNAI3	0	2	1.52781	0.509935	0.295984	0.349019	0.429219	0.187151	0.568215	0.332724	0.554969	0.267196	9.99146
ZNHIT3	0	2	0.599239	0.366343	0.243917	0.340741	0.430204	0.284114	0.49879	0.282227	0.714213	0.304273	9.86804
ACTR5	0	2	0.469225	0.669686	0.222996	0.234887	0.263416	0.721825	0.210384	0.334269	0.483118	0.36392	9.89304
CXorf40A	0	2	0.430146	0.39663	0.146118	0.149939	0.212814	0.22911	0.353803	0.435216	0.700475	1.05677	10.0395
FBXO2	0	2	0.244866	0.293593	0.203374	0.162995	0.154816	0.250929	0.215502	0.166818	0.601312	0.57061	10.7896
TRAF3IP3	0	2	0.62188	0.392103	0.219267	0.237659	0.330841	0.17623	0.440492	0.202276	0.471609	0.236739	10.6085
ANKH	0	2	0.856648	0.348913	0.232257	0.331336	0.199702	0.197805	0.291072	0.868683	0.422299	0.681063	10.3677
ITPR3	0	2	0.660855	0.368743	0.190735	0.146867	0.316285	0.231582	0.341542	0.243134	0.530758	0.60907	10.6387
KDELR2	0	2	0.680821	1.094	0.131415	0.202275	0.219683	0.200995	0.196304	0.797343	0.275771	0.277634	10.4972
C8orf46	0	2	0.428572	0.265247	0.194647	0.156928	0.157133	0.394261	0.267817	0.205373	0.446176	0.497567	10.6556
GBA2	0	2	0.399222	0.237129	0.462666	0.170946	0.19398	0.189254	0.233686	0.226097	0.499133	0.252203	10.6211
ORM1	0	2	0.387468	0.481157	0.214821	0.534546	0.203587	0.207199	0.27478	0.268202	0.293673	0.308403	10.7436
C10orf128	0	2	0.424033	1.00738	0.201206	0.2116	0.327741	0.296258	0.335889	0.628742	0.323708	0.297832	10.6083
DHX32	0	2	0.459604	0.252108	0.157813	0.161159	0.175131	0.249595	0.212354	0.275413	0.322807	0.27768	10.8069
HBG2	0	2	0.224802	0.524654	0.16768	0.190994	0.257072	0.357614	0.217284	0.306024	0.575117	0.38711	10.426
C1QTNF4	0	2	0.964182	0.6214	0.299154	0.358591	0.195906	0.15966	0.253165	0.628439	0.227452	0.907553	10.6022
LRR1	0	2	0.775213	0.283666	0.284659	0.284354	0.268414	0.194654	0.563292	0.375689	0.361397	0.220798	10.6672
SLC39A9	0	2	0.272579	0.637267	0.164936	0.178243	0.267134	0.176682	0.264547	0.694999	0.315968	0.224826	10.5731
C14orf159	0	2	0.81484	0.376202	0.258155	0.149823	0.160467	0.177331	0.195312	0.265391	0.615611	0.234416	10.6593
HSD3B7	0	2	0.269609	0.732404	0.408756	0.198747	0.149796	0.618954	0.225683	0.357051	0.569535	0.379103	10.3982
TMED6	0	2	0.315402	0.25523	0.302272	0.20142	0.189441	0.215062	0.339236	0.571332	0.349255	0.432386	10.5665
JMJD6	0	2	0.291193	0.350507	0.208878	0.214405	0.172631	0.279001	0.295348	0.323549	0.47563	0.515428	10.6771
C18orf32	0	2	0.634108	0.591723	0.491202	0.153766	0.264806	0.630955	0.392202	0.555148	0.427905	0.576485	10.3427
SNX7	0	2	0.23818	0.255745	0.28732	0.160117	0.182825	0.503254	0.383361	0.610071	0.567419	0.482555	10.1839
LIMS2	0	2	0.228946	0.266251	0.16333	0.573803	0.358439	0.321363	0.247337	0.258818	0.375192	0.213707	10.5216
GAD1	0	2	0.319211	0.289961	0.295892	0.148732	0.297273	0.280886	0.45741	0.321207	0.595221	0.216023	10.0285
LY86	0	2	0.402545	0.267913	0.219256	0.144844	0.153194	0.612883	0.222216	0.433142	0.233917	0.346102	10.5043
SLC22A16	0	2	0	0	0	0	0	0	0	0	0	0	10.2986
CPVL	0	2	0.271555	0.264726	0.191714	0.156275	0.535137	0.586053	0.596737	0.386082	0.902271	0.32355	10.3742
PPP1R17	0	2	0.280485	0.257882	0.230954	0.3362	0.18776	0.212336	0.328886	0.214479	0.217128	0.94766	10.4444
VOPP1	0	2	0.680781	0.249086	0.397631	0.277035	0.36165	0.162739	0.407696	0.502146	0.270932	0.541719	10.2249
DTX2	0	2	0.282841	0.425975	0.166004	0.180556	0.211157	0.652785	0.270503	0.307499	0.330071	0.627094	10.3869
MAF1	0	2	0.263013	0.303619	0.183753	0.20348	0.140784	0.217507	0.189429	0.87091	0.206082	0.810709	10.3635
RGS3	0	2	0.409985	0.274288	0.301212	0.214468	0.16424	0.197009	0.207682	0.354776	0.478018	0.637959	10.4142
TMEM119	0	2	0.299901	0.27077	0.2114	0.314505	0.328642	0.240938	0.330327	0.180962	0.655203	0.668364	10.1002
ALOX5AP	0	2	0.72847	0.338021	0.281584	0.146153	0.16022	0.27022	0.248348	0.245548	0.283725	0.216292	10.1996
PLEKHG3	0	2	1.01903	0.241589	0.179025	0.317184	0.474086	0.230643	0.199797	0.26237	0.504724	0.233534	10.2165
GTF2A2	0	2	0.242177	0.321946	0.145139	0.244976	0.166378	0.215976	0.199633	0.212138	0.375545	0.249375	10.1356
ISG20	0	2	0.242221	0.428349	0.142446	0.130576	0.184406	0.317305	0.270217	0.255842	0.244594	0.284259	10.5613
BLM	0	2	0.248708	0.369286	0.199216	0.203914	0.150095	0.223507	0.225609	0.610343	0.280123	0.827526	10.3349
RETN	0	2	0	0	0	0.33634	0.275658	0.573668	0.471009	0.187341	0.324845	0.311922	10.2597
SIGLEC11	0	2	0	0	0.15371	0.349019	0.195572	0.968224	0.610619	0.20263	0.30175	0.278945	10.1288
ANKRD54	0	2	0.757871	0.298569	0.167664	0.213055	0.318971	0.163914	0.385995	0.222809	0.398352	0.226169	10.3394
TFG	0	2	0.25513	1.04656	0.131665	0.516914	0.274328	0.393578	0.808918	1.32195	0.214714	0.489556	5.53333
MRPL14	0	2	0.869978	0.863749	0.354383	0.352057	0.327842	0.691312	0.653328	1.20112	0.68299	0.318897	5.4594
TAS2R5	0	2	1.29847	1.0858	0.162607	0.216114	0.146599	0.216712	0.417356	0.198147	0.424928	0.99882	5.28883
MATN2	0	2	0.326563	0.38641	0.368895	0.184482	0.214087	0.296328	1.79555	0.508304	0.309257	1.54335	5.34168
TCTN3	0	2	0.92134	0.584134	0.240797	0.209506	0.310159	0.551173	0.218276	0.318753	0.302045	1.17251	5.32311
TMEM41B	0	2	0.255574	0.915452	0.154844	0.449947	0.257	0.543051	1.12955	0.372538	0.477672	0.675191	5.53149
MORN3	0	2	0.335424	1.46713	0.231637	0.206099	0.141092	0.201017	0.197755	0.333314	0.389225	0.435083	5.38798
GOT2	0	2	0.413933	1.10271	0.867036	0.435029	0.454955	0.172984	0.310983	0.805508	1.36602	0.238718	5.45211
FDXR	0	2	0.313663	0.581637	0.130418	0.372635	0.234801	0.291143	0.326534	0.220698	0.441927	2.01533	5.56598
METTL4	0	2	1.12323	0.879285	0.308633	0.176653	0.293266	0.772862	0.340987	0.828057	0.316989	0.293176	5.51166
CDC25B	0	2	0.395634	0.924292	0.216031	0.295551	0.363819	0.533476	0.732343	0.328208	0.3717	0.429278	5.42485
ESPN	0	2	0.429368	1.04351	0.288264	0.506327	0.259402	0.513544	0.512257	0.221518	0.312775	0.261814	6.18795
SLC41A1	0	2	0.280952	1.28381	0.1592	0.146539	0.366196	0.322046	0.184784	0.175566	0.234973	0.387476	6.0427
GPD1L	0	2	0.610676	0.342197	0.570241	0.161296	0.326769	0.286465	0.736094	1.83361	0.497668	0.753819	6.18249
KIAA0825	0	2	1.61119	0.864444	0.132915	0.17297	0.145172	0.239616	0.384075	0.236165	0.229878	0.55011	6.08213
ZFP62	0	2	0.379273	0.919998	0.325665	0.159289	0.235382	0.353901	0.408385	0.461278	0.777468	0.221235	5.99383
DTNBP1	0	2	0.4131	0.311948	2.59988	0.252614	0.166519	1.00423	0.325024	0.247679	1.38924	0.314253	6.2946
IL15RA	0	2	0.315394	1.36131	0.16768	0.140456	0.148544	0.470712	0.404259	0.328243	0.325017	0.376777	6.38777
HPS1	0	2	0.342465	0.473435	0.233201	0.213627	0.28156	1.94809	0.4875	0.284652	0.306396	0.67364	6.04835
TMCC3	0	2	1.24267	0.855423	0.175533	0.730798	0.341265	0.412566	0.420277	0.187926	0.711266	0.276173	5.92529
SPG20	0	2	0.246437	0.98454	0.922665	0.175559	0.206257	0.339704	0.498419	0.173063	0.234211	0.306154	6.26208
VWA8	0	2	0.272386	0.669063	0.250808	0.645544	0.157956	0.65537	1.07986	0.261245	0.725297	0.436264	6.31069
ABHD17C	0	2	0.821507	0.798395	0.189355	0.464198	0.223941	0.2751	0.272168	0.260454	0.802361	1.03281	6.1565
MFGE8	0	2	0.377605	0.24172	0.873408	0.559904	0.19826	1.89836	0.747931	0.198493	0.865042	0.354388	6.35274
ARHGAP33	0	2	0.265168	0.662577	0.231637	0.266927	0.212529	1.21963	0.666978	0.687028	0.329393	0.304695	6.25638
XRCC1	0	2	0.439611	1.33299	0.270717	1.12762	0.278779	0.866672	0.427788	0.582581	0.414746	0.346102	6.30552
PLB1	0	2	0.402939	0.428679	0.194087	0.342022	0.614837	1.0909	0.352428	1.19232	0.316167	0.642946	6.93362
ASPRV1	0	2	0.367093	0.323313	0.687907	0.205051	0.18727	0.35238	1.36756	0.198651	0.697979	0.344208	7.02077
TRAK1	0	2	0.464169	1.34198	0.356027	0.3362	0.833523	0.297336	0.372494	0.215097	0.291066	0.265872	7.09911
SRA1	0	2	0.617868	0.268116	0.514891	0.837382	0.493736	0.241658	0.262959	1.17817	0.345814	1.03714	6.89301
SCRN1	0	2	0.755374	0.250393	0.141477	0.207917	0.252445	0.545272	0.213876	1.86531	0.325695	0.306853	7.23193
LEPROTL1	0	2	0.456393	1.10407	0.427622	0.176294	0.198602	0.234787	0.301725	0.232322	0.352404	0.374077	6.83026
IL11RA	0	2	1.09746	0.76962	0.354383	0.179936	0.159376	0.655038	0.460184	0.256219	0.288367	0.911924	6.9862
NPDC1	0	2	0.328278	1.2675	0.226393	0.483384	0.255897	0.37012	0.248449	0.684817	0.413281	0.235539	7.35734
TEP1	0	2	0.752569	0.769533	0.226393	1.15853	0.300592	0.213903	0.189381	0.532071	0.409289	0.689936	6.80822
SIGLEC5	0	2	0.345285	0.890283	1.22545	0.208875	0.239526	0.2441	0.581714	0.262311	0.624357	0.450997	6.86378
APMAP	0	2	0.36455	0.44219	0.87112	0.233047	0.39893	0.247612	0.811327	0.307122	0.790311	0.324043	7.17091
EIF6	0	2	0.587608	0.285713	0.985106	0.261518	0.23279	0.504683	0.184784	0.321207	1.06266	0.824395	6.90234
MX1	0	2	0.326003	1.22415	0.319315	1.2818	0.263837	0.199772	1.44532	0.411231	0.442738	0.314686	7.22898
FPGT	0	2	0.668554	0.470933	0.304511	0.249482	0.465123	0.567449	0.578075	0.555518	0.694659	0.614153	8.23767
ATF6	0	2	1.13997	0.341366	0.16768	0.129865	0.180725	0.208356	0.397683	1.22401	0.223728	1.36666	8.24138
ZNF197	0	2	0.779492	0.505857	0.439408	0.430818	0.382807	0.323119	1.08668	0.26891	0.581397	0.818228	8.09607
HTRA3	0	2	0.378385	0.697104	0.203485	0.189954	0.30961	1.11479	0.361948	0.34076	0.404104	0.291154	7.90682
RPL10A	0	2	0.762778	0.529025	0.335567	0.450302	0.23527	0.187397	0.200309	0.368389	0.566291	0.586673	8.18307
ENTPD2	0	2	1.14557	0.583807	0.208878	0.191935	0.351246	0.162589	0.212354	0.55806	0.439877	0.250581	7.91355
TRIM22	0	2	0.307541	0.259355	0.128196	0.344357	0.988633	0.220541	0.822781	0.167596	1.37008	0.229805	7.93206
ME3	0	2	0.496572	0.685179	0.493481	0.184694	0.867385	0.236708	0.675827	0.728981	0.448068	0.558772	7.98308
ABCC4	0	2	0.288115	0.251266	0.137775	0.239781	0.216502	1.26273	0.287015	0.335008	1.41124	0.439946	7.9194
ADCY7	0	2	0.451475	0.723042	0.201026	0.234799	0.199157	0.315375	0.213072	0.433228	0.307677	0.468634	8.12779
SCIMP	0	2	0.458976	1.14011	0.13945	0.179936	0.27161	0.16637	0.708343	0.450117	0.409789	0.29246	8.06163
CTC1	0	2	0.404989	0.8525	0.169654	0.150239	0.408698	0.653541	0.244047	0.706863	0.218311	0.515942	8.09664
C19orf12	0	2	0.60688	0.61555	0.331008	0.371048	0.243278	0.237703	0.649444	0.823715	0.411491	0.281205	8.01818
NECAP2	0	2	1.06963	0.343746	0.317562	0.198747	0.205663	0.266902	0.69492	0.375847	0.31829	0.215747	9.46181
NME6	0	2	0.580256	0.589967	0.217696	0.380746	0.302052	0.283916	0.247062	0.479239	0.613262	0.276962	9.12676
RPS6KA2	0	2	0.537726	1.04795	0.130418	0.329872	0.360316	0.277316	0.299346	0.273419	0.221139	0.227216	9.40417
CEP78	0	2	0.37454	0.612851	0.374357	0.276672	1.1787	0.162686	0.230877	0.264668	0.522518	0.356973	9.14269
FAM19A2	0	2	0.554955	0.649888	0.132531	0.459617	0.224283	0.413432	0.502134	0.228302	0.235547	0.352828	9.24934
RAB15	0	2	0.540715	1.06875	0.147449	0.139796	0.232966	0.175742	0.297478	0.292849	0.506942	0.215606	9.46082
ATXN3	0	2	0.50921	0.797111	0.650348	0.205577	0.175405	0.264896	0.282226	0.217263	0.567682	0.276173	9.54313
ACAP1	0	2	0.634915	0.251634	0.887308	0.357169	0.249024	0.228408	0.346982	0.381701	0.31728	0.371113	9.15379
C17orf80	0	2	0.386861	0.511947	0.307066	0.281561	0.323346	0.265144	0.642687	0.28522	0.226009	0.336376	9.15941
KCNG2	0	2	0.43915	0.377459	0.237504	0.393492	0.144517	0.383022	0.30627	0.429389	1.83615	0.341229	9.08797
EGLN2	0	2	0.587019	0.32807	0.242241	0.201458	0.695486	0.244776	0.185533	0.601614	0.320249	0.242826	9.141
PIGV	0	2	0.64358	0.519875	0.307066	0.459595	0.216502	0.163249	0.359302	0.299753	0.595221	0.62411	9.62114
WLS	0	2	0.906753	0.322757	0.205903	0.36644	0.329302	0.173463	0.330919	0.307499	0.269624	0.504675	9.5055
FCER1G	0	2	0.233668	0.462275	0.305664	0.161049	0.199767	0.202503	0.40823	0.518183	0.586253	0.231541	9.83435
HPCAL1	0	2	0.473365	0.563918	0.208772	0.196273	0.560206	0.226701	0.457214	0.700761	0.210518	0.248589	9.53697
MAN2B2	0	2	0.242883	0.239789	0.306392	0.19109	0.273021	0.222246	0.199315	0.801676	0.386991	0.546825	9.98198
KCNK17	0	2	0	0.576151	0.15564	0.298923	0.159405	0.437327	0.297925	0.22647	0.435701	0.528836	9.89304
CD36	0	2	0.373216	0.268053	0.218349	0.271296	0.17475	0.37142	0.552509	0.170389	0.856189	0.27053	9.96592
TNFRSF10B	0	2	0.336287	0.481027	0.341616	0.228141	0.272125	0.337644	0.337543	0.175791	0.341448	0.53607	9.83992
ZC2HC1A	0	2	0.260749	0.405927	0.223525	0.159684	0.537708	0.242144	0.255738	0.861079	0.456774	0.408655	9.58763
ARHGAP19	0	2	0.288663	0.586154	0.132953	0.217351	0.225591	0.4355	0.183849	0.262237	0.983196	0.57796	9.6024
RIC8A	0	2	0.79716	0.277559	0.354109	0.232106	0.537708	0.490874	0.311614	0.82698	0.420037	0.312592	9.53715
PWP1	0	2	0.228791	0.645486	0.130713	0.42764	0.450706	0.491961	0.196228	0.17372	0.305642	0.261732	9.86592
MBTPS1	0	2	0.274739	0.806024	0.379827	0.251593	0.35681	0.289454	0.256555	0.272012	0.271514	0.274223	9.64544
SLFN12	0	2	0.421704	0.92533	0.342837	0.247541	0.190141	0.256087	0.193408	0.193573	0.484866	0.344208	9.65182
COG1	0	2	0.344684	0.584134	0.2156	0.155244	0.213112	0.283939	0.236869	0.52708	0.352904	1.35877	9.70077
SLC44A2	0	2	0.770971	0.63924	0.187156	0.47804	0.182935	0.203412	0.565658	0.548435	0.341588	0.232361	9.55913
ZNF780A	0	2	0.295304	0.296858	0.180744	0.289061	0.693571	0.250924	0.537936	0.179019	0.223585	0.520927	9.9381
CYTH2	0	2	0.302787	0.559633	0.18101	0.240239	0.350441	0.282864	0.392412	0.216902	0.575491	0.228723	9.77525
LILRB1	0	2	0.399713	0.523507	0.434693	0.398172	0.501496	0.181175	0.375315	0.229723	1.06464	0.304695	9.63067
DSTN	0	2	0.338997	0.364639	0.176945	0.224586	0.181259	0.204273	0.562116	0.181839	0.343959	0.344435	9.92314
CD101	0	2	0	0.239525	0.134016	0.794503	0.141019	0.310372	0.267817	0.508972	0.319942	0.228371	9.9584
PIGM	0	2	0.39026	0.253433	0.22805	0.169027	0.534822	0.22887	0.465729	0.246247	0.206739	0.289856	9.7364
SLC35F3	0	2	0.844454	0.322871	0.237063	0.195751	0.350287	0.173597	0.523509	0.258949	0.205162	0.282643	9.54333
ARAP2	0	2	0.247229	0.346317	0.164528	0.468012	0.232966	0.231199	0.195312	0.32629	0.315979	0.270133	9.57833
FOXI1	0	2	0	0	0	0	0	0	0	0	0	0	9.96592
AOAH	0	2	0.632355	0.265511	0.189954	0.210262	0.156444	0.320404	0.526853	0.389125	0.365438	0.372488	9.4458
SDCCAG3	0	2	0.360002	0.241819	0.287463	0.235488	0.198379	0.189991	0.385236	0.496301	0.311275	0.345998	9.52503
RHOG	0	2	0.241446	0.449917	0.258538	0.146741	0.340585	0.24831	0.284905	0.230039	0.263623	0.311647	9.39081
CTSF	0	2	0.349904	0.348683	0.598544	0.243103	0.260403	0.354937	1.51816	0.330583	0.390996	0.263526	9.57639
NFE2	0	2	0.226846	0.271627	0.171116	0.198112	0.157133	0.180852	0.189497	0.265692	0.433177	0.261613	9.41658
METTL9	0	2	0.355995	0.299372	0.140575	0.197243	0.177076	0.458958	0.436617	0.221585	0.283571	0.827149	9.45636
ITGAX	0	2	0.251938	0.523647	0.387721	0.26561	0.1399	0.381764	0.242027	0.243949	0.259212	0.354395	9.46775
ABCC3	0	2	0.511963	0.274299	0.259201	0.512601	0.141118	0.181113	1.20037	0.406298	0.383192	0.444041	9.46808
CD300C	0	2	0.324556	0.307364	0.162787	0.178945	0.230866	0.324373	0.29819	0.764353	0.455016	0.556146	9.52045
DPY19L3	0	2	0.337706	0.329324	0.199861	0.245672	0.487302	0.205324	0.917872	0.198147	0.983903	0.389535	9.42435
CEACAM4	0	2	0	0	0.130857	0.606218	0.414655	0.218296	0.196858	0.324922	0.315909	0.27768	9.48429
CLEC11A	0	2	0.303837	0.254654	0.260675	0.409665	0.225823	0.327545	0.358485	0.324518	0.207727	0.475571	9.87486
KIR3DL2	0	2	0	0	0	0	0	0	0	0	0	0	9.88167
LPAR3	0	2	0.273819	1.31303	0.534008	0.173437	0.693571	0.284674	0.276576	0.614465	0.335904	0.607222	5.15392
CHIT1	0	2	0	0.736461	0.339287	0	0.296525	0	0	0.576436	0	2.15491	5.12525
OXER1	0	2	0.467681	0.508381	0.609271	1.2875	0.351366	0.293949	0.267252	0.245121	0.562419	0.805638	5.07172
LRRN1	0	2	0.375072	1.80352	0.194732	0.152371	0.279961	0.26737	0.318182	0.19605	0.45485	0.266357	5.15274
C3orf14	0	2	0.4556	0.994493	0.859715	0.135145	0.190045	0.201017	0.226935	0.249543	0.346595	0.317872	5.14327
MYO10	0	2	0.464073	0.583609	0.666055	0.155661	0.155086	0.192821	0.493204	0.714027	0.370912	0.343437	5.09913
SLC25A46	0	2	0.386133	1.14609	0.253222	0.967184	0.162613	0.180874	0.217526	0.386285	0.381858	0.263526	5.00587
LAT2	0	2	0.283249	0.932706	0.210737	0.349716	0.283363	0.286972	0.68221	0.483633	0.305618	0.240232	5.1686
ZC3HAV1	0	2	0.249368	1.36943	0.491079	0.249189	0.145233	0.346383	0.506436	0.279528	0.452348	0.252788	4.82567
GIMAP4	0	2	0.437117	1.4223	0.166049	0.195867	0.438612	0.228206	0.454883	0.199869	0.301817	0.432185	5.21603
VLDLR	0	2	0.368003	1.13421	0.153474	0.175188	0.146776	0.316351	0.187577	0.545606	0.388889	0.261579	4.94685
PLEKHA1	0	2	0.332582	0.829331	0.1545	0.175404	0.348408	0.670047	0.276733	0.29797	0.365326	0.375312	5.09271
C2CD5	0	2	0.291779	0.874057	0.32067	0.693972	0.39182	0.178758	0.330465	1.18074	0.236651	0.256275	5.11032
COCH	0	2	0.633463	0.26436	0.130059	0.15167	0.22078	0.185767	0.184637	2.0867	0.29305	0.672668	5.20547
FLVCR2	0	2	0.244242	1.3005	0.58663	0.21825	0.141252	0.285178	0.241729	0.191048	0.337969	0.343333	5.08359
NIPA1	0	2	0.375861	0.611947	0.654019	0.167429	0.220825	0.429036	0.233557	0.441518	1.03354	0.598269	4.9553
EIF2AK4	0	2	0.301338	0.396462	0.160266	0.141318	0.336797	0.285526	0.695654	0.8467	0.581124	0.82698	5.17161
MSLN	0	2	0.245032	1.53797	0.246415	0.433665	0.276223	0.312742	0.206211	0.169395	0.266199	0.231255	5.32752
INPP5K	0	2	0.295347	1.48089	0.269471	0.327312	0.324089	0.869345	0.204477	0.381816	0.258015	0.235952	5.23658
C20orf194	0	2	0.75599	0.506988	0.130658	0.204258	0.276762	0.31672	0.397842	0.496813	0.451505	1.31705	4.94976
ACYP2	0	2	0.47921	1.00686	0.240543	0.26842	0.339861	0.225755	0.570203	0.174854	0.40305	0.346933	5.57387
PHACTR1	0	2	1.61347	0.396593	0.356775	0.188333	0.260898	0.228965	0.975802	0.170822	0.329779	0.42788	5.65681
SLC37A3	0	2	0.392116	1.17011	0.260115	0.292705	0.271602	0.267232	0.345191	0.173063	0.414574	0.535288	5.53895
PIP5KL1	0	2	0.23401	0.337182	0.21441	0.254373	0.196375	0.490543	0.330404	0.86641	0.417303	1.5232	5.86965
COL17A1	0	2	0	1.61994	0.133121	0.186358	0.167114	0.224419	0.336105	0.213484	0.630886	0.302108	5.72666
INSC	0	2	0.488455	0.957531	0.145184	0.133256	0.232552	0.177142	0.18689	0.596706	0.351232	0.323978	5.89078
USP44	0	2	1.10816	0.87803	0.223257	0.418829	0.182382	0.337304	0.272955	0.37691	0.286602	0.240232	5.69036
GATM	0	2	0.544068	0.257101	0.184263	0.763778	0.150358	0.237433	0.949852	0.230547	0.593749	0.934906	5.70241
TMOD3	0	2	0.265243	0.910575	0.346677	0.135197	1.38162	0.458413	0.799984	0.216206	0.564059	0.333054	5.63465
WDR90	0	2	0.695152	0.82909	0.232864	0.234887	0.261652	0.541151	0.240954	0.450528	0.330289	0.884672	5.73131
MYO1D	0	2	0.271351	0.868709	0.425464	0.356739	0.217373	0.246681	0.422236	0.286862	0.413827	0.419913	5.65681
SLC39A11	0	2	0.515935	0.984368	0.189999	0.266404	0.238674	0.256145	0.433087	0.625939	0.429403	0.269298	5.93658
PACSIN2	0	2	0.641245	0.520455	0.194209	0.136962	0.198271	0.213905	0.268705	0.304674	0.59391	0.835059	5.76763
FAM53A	0	2	0.767337	0.654391	0.241112	0.193008	0.245141	0.261136	1.38832	0.586506	0.439594	0.237613	6.47301
SH3RF1	0	2	0.293092	0.563995	0.341363	0.185012	0.216096	0.559489	0.534717	0.27103	0.657135	0.359195	6.54482
C7orf49	0	2	0.297389	0.881411	0.177631	0.161159	0.495989	0.466845	0.29456	0.359858	0.236425	0.519977	6.47875
CLMN	0	2	0.439143	0.732927	0.242666	0.36556	0.156531	1.2877	0.272086	0.238552	0.697312	0.256264	6.76554
CHI3L1	0	2	0.326216	0.787179	0.182351	0.352419	0.330247	0.204323	0.528308	0.191252	0.37374	0.328823	7.47417
TADA3	0	2	0.462599	1.00359	0.406756	0.556914	0.272133	0.170514	0.475878	0.286862	0.31257	0.435052	7.59258
TMEM60	0	2	0.347053	0.607118	0.208877	0.130595	0.404607	0.279073	0.393746	0.242827	0.376139	0.812694	7.43877
SLC26A5	0	2	0.829997	0.614549	0.187814	0.161882	0	0.825036	0.283701	0	0.245435	0	7.56399
IPMK	0	2	0.715743	0.70547	0.365518	0.136671	1.02302	0.202795	0.20137	0.279656	0.547496	0.309667	7.51729
MRGPRE	0	2	0.271636	0.819579	0	0.138834	0.279314	0.288899	0.195933	0.25741	0.67406	0.239774	7.29929
PKN1	0	2	0.351045	0.860811	0.259408	0.18949	0.241967	0.213257	0.284905	0.213778	0.23467	0.230268	7.38038
C19orf60	0	2	0.625288	0.911371	0.145998	0.130409	0.560206	0.272269	0.26418	0.230393	0.257805	0.21958	7.55742
NT5DC2	0	2	0.673095	0.245093	0.18507	0.44812	0.305245	0.199405	0.275204	0.769188	0.319222	0.697189	8.53335
MED23	0	2	0.535631	0.303796	0.393049	0.334462	0.36577	0.167289	0.281464	0.518854	0.295243	0.568348	8.43693
BET1L	0	2	0.494203	0.328849	0.748009	0.141561	0.249179	0.277857	0.581213	0.392275	0.207777	0.490948	8.60335
CTSC	0	2	0.444376	0.401801	0.286221	0.563966	0.279379	0.189847	0.308166	0.938125	0.519717	0.488238	8.42418
RAB20	0	2	1.18634	0.30694	0.136153	0.233393	0.161319	0.291625	0.190977	0.346238	0.266096	0.361413	8.18295
CATSPER2	0	2	0.447457	0.918455	0.225439	0.502008	0.225466	0.231199	0.330476	0.202584	0.312182	0.225741	8.34619
THOC5	0	2	0.346239	0.44676	0.454814	0.169224	0.391844	0.160649	0.24968	0.213002	0.375238	1.19891	8.67501
CXorf21	0	2	0.292886	0.300712	0.954114	0.201247	0.169694	0.326999	0.22118	0.231543	0.492228	0.971832	8.54643
EMB	0	2	0.230149	0.444771	0.661062	0.283842	0.167871	0.70848	0.356804	0.243914	0.348968	0.413008	8.93309
KIAA0319	0	2	0.389198	0.306134	0.272517	0.295551	0.402122	0.530312	0.343833	0.290709	0.334882	0.374762	8.69463
TREM1	0	2	0.350448	0.480041	0.232403	0.18743	0.157133	0.162694	0.459721	0.684565	0.391598	0.219381	9.04504
GUSB	0	2	0.557566	0.368973	0.228207	0.224809	0.141141	0.414027	0.204105	0.268735	0.330118	0.256825	9.13433
TACC1	0	2	0.592482	0.359335	0.336751	0.152978	0.151278	0.384383	0.214786	0.413356	0.306644	0.274022	8.87332
CEP170B	0	2	0.998781	0.353589	0.287091	0.252916	0.174904	0.190799	0.18528	0.696594	0.255717	0.429278	9.00369
VPS13C	0	2	0.824111	0.413732	0.222996	0.228015	0.139802	0.205324	0.190082	0.279506	0.260675	0.280612	9.01753
ARRB2	0	2	0.371613	0.459935	0.202821	0.422766	0.21578	0.417883	0.37249	0.230621	0.290111	0.355773	8.70424
DNTTIP1	0	2	0.556681	0.436588	0.15531	1.44395	0.166014	0.224419	0.870684	0.247351	0.207295	0.662399	8.98216
CA6	0	2	0	0	0	0	0	0	0	0	0	0	8.74706
SLC35D1	0	2	0.383128	0.240806	0.161019	0.159249	0.36237	0.467889	0.445028	0.472446	0.255837	0.215915	9.20882
TTC24	0	2	0	0	0	0	0	0.245279	0.251439	0.227795	1.45416	0.519808	8.98627
OTX1	0	2	0	0	0.239686	1.51976	0.269871	0.254675	1.08961	0.277246	0.682229	0.305911	8.93722
BRK1	0	2	0.366171	0.439934	0.13404	0.169666	0.250889	0.206263	0.260054	0.22339	0.217683	0.289982	9.20659
GYPE	0	2	0	0	0.2573	0.517856	0.153727	0.343966	0.255439	0.496301	0.456709	0.227532	8.65537
IQGAP2	0	2	0.244881	0.290625	0.16365	0.240239	0.27045	0.188874	0.279992	0.544213	0.716801	0.256825	8.8514
TMEM170B	0	2	0.56065	0.234319	0.253879	0.160641	0.155145	0.335926	0.925996	0.447863	0.305104	0.279426	8.64607
ARHGEF35	0	2	0	0	0	0.293044	0	0.222193	3.30103	0	0.388453	0	8.89592
SLC28A3	0	2	0	0	0.174389	0.164771	0	0	0.401479	0	0.330289	0	8.88069
ZNF79	0	2	0.238465	0.35548	0.144105	0.16172	0.166421	0.225712	0.223154	0.433591	0.359916	0.362208	8.98751
C10orf76	0	2	0.395493	0.26051	0.146189	0.211671	0.158728	0.321575	0.404222	0.198762	0.247708	0.251166	9.1976
DPPA3	0	2	0	0	0	0	0	0	0	0	0	0	8.7829
WDR24	0	2	0.333524	0.293228	0.302357	0.200226	0.224553	0.168608	0.21662	0.408984	0.499433	0.229805	9.141
SPATA2L	0	2	0.277268	0.356598	0.304511	0.241127	0.407161	0.37801	0.336025	0.198493	0.260815	0.236896	8.90399
NLE1	0	2	0.221904	0.307143	0.328914	0.247526	0.21929	0.234417	0.221821	0.247352	0.216851	0.460807	9.06374
SPATA32	0	2	0	0	0	0	0	0	0	0	0	0	9.04504
SLC39A3	0	2	0.386248	0.241418	0.157326	0.621826	0.181316	0.224727	0.238331	0.2096	0.220237	0.243918	9.00788
AP1M2	0	2	0	0	0.148673	0.201247	0.42973	0	0	0.218123	0.427704	0.417122	9.19791
DMRTC2	0	2	0	0	0	0	0	0	0	0	0	0	9.25972
XKR3	0	2	0	0	0	0	0	0	0	0	0	0	8.77197
CWC22	0	2	0.830705	0.489212	0.154074	0.138569	0.92079	1.08838	0.236802	0.215049	0.23199	0.352828	5.67856
TKT	0	2	1.03113	0.349265	0.148786	0.276113	0.590644	0.295211	0.404437	0.25587	0.719563	0.561625	5.44696
FAM84B	0	2	0.4614	0.395448	0.463596	0.176532	0.190141	0.187397	0.478198	0.723426	0.227299	0.379545	5.52206
AGPAT2	0	2	0.459812	0.523493	1.1647	0.330844	0.450706	0.184283	0.29981	0.330986	0.517025	0.520016	5.39475
PALD1	0	2	0.597146	0.422843	0.143215	0.186213	0.482454	0.530733	0.567669	0.526167	0.581301	0.263052	5.66341
DNAJB12	0	2	0.379628	0.793963	0.325193	0.138006	0.546011	0.422976	0.212218	0.182244	0.577156	0.239845	5.50033
MED19	0	2	0.871181	0.712758	0.427081	0.292703	0.249061	0.302322	0.209904	0.30035	0.258481	0.232973	5.65021
ATM	0	2	0.337633	0.615132	0.617706	0.185754	0.224061	0.190642	0.422236	0.224682	0.624357	0.452513	5.52841
C11orf63	0	2	0.719062	0.31625	0.563842	0.248939	0.165548	0.209984	0.224682	1.12058	0.265971	0.948994	5.34928
ATP6V0A2	0	2	0.254967	0.315907	1.16756	0.382462	0.635629	0.548464	0.881028	0.28557	0.477911	0.264198	5.72502
GPATCH2L	0	2	0.749036	0.536909	0.203923	0.246284	0.146435	0.48969	0.422692	0.306682	0.257571	0.337311	5.70241
TRIM16L	0	2	0.351324	0.500446	0.254642	0.219679	2.13109	0.489885	0.546312	0.739862	0.241221	0.425213	5.35105
GRN	0	2	0.326944	0.914706	0.70464	0.151988	0.491243	0.206711	0.235672	0.274455	0.406218	0.365585	5.57351
LMAN1	0	2	0.398338	0.311017	0.147266	0.192865	0.155397	0.326629	0.579562	1.30116	0.351652	0.318315	5.52471
ZNF613	0	2	1.49988	0.351599	0.174281	0.454195	0.30961	0.652069	0.24858	0.23349	0.294731	0.56644	5.65173
EBF4	0	2	0.838881	0.998539	0.14204	0.149801	0.221564	0.183594	0.190838	0.633149	0.281555	0.30193	5.46485
GGT1	0	2	0.533321	0.704174	0.265958	0.130656	0.208498	0.278409	0.893133	0.286654	0.599232	0.219595	5.3338
CCDC134	0	2	0.265351	0.575774	1.25421	0.416504	0.144246	0.358902	0.411437	1.19553	0.319222	0.274463	5.30972
RCSD1	0	2	0.267939	0.566449	0.354134	0.236273	0.494663	0.339355	0.786339	0.28946	0.710717	0.273892	6.10756
TGFBI	0	2	1.23494	0.505712	0.226091	0.142794	0.210869	0.525115	0.196662	0.177438	0.291066	0.248407	6.41682
PROSER2	0	2	1.45999	0.376068	0.181624	0.161688	0.259217	0.274814	0.44653	0.197438	0.261841	0.548264	6.17003
CYB5R2	0	2	1.43079	0.329324	0.148707	0.168189	0.226613	0.417315	0.552749	0.255612	0.227819	0.275553	6.12748
UEVLD	0	2	0.372196	0.836946	0.280615	0.313917	0.38163	0.185172	0.247539	0.288115	0.713083	0.274586	6.25837
GOLGA8B	0	2	0.442132	0.36535	0.274652	0.489816	0.186315	0.320568	1.0704	0.576436	0.467551	0.562226	6.07792
CYB5D2	0	2	0.598713	0.741107	0.367424	0.276351	0.281554	0.215231	0.303382	0.174617	0.319791	0.41363	6.07743
ASGR2	0	2	1.09208	0.371733	0.302604	0.340741	0.228769	0.232539	0.359472	0.230323	0.537077	0.355548	6.28757
ZFR2	0	2	1.32236	0.285628	0.304511	0.151988	0.194804	0.343141	0.210384	0.168421	0.562161	0.257399	6.16607
FUCA1	0	2	0.903462	0.766091	0.209946	0.143779	0.154035	0.182287	0.361915	0.600652	0.317684	0.215735	6.79058
SMPD4	0	2	0.469531	0.235079	0.217696	0.209568	0.199767	0.499486	0.59805	0.411754	0.567592	0.599979	7.07188
DSE	0	2	0.368475	0.507875	0.223459	0.215095	0.583	0.211889	0.433557	0.430404	0.316961	0.256313	6.91131
NKX6-3	0	2	0.376713	0.243036	0.333286	0.237929	0.544843	0.991213	0.683476	0.215774	0.324281	0.218275	7.06855
ADAM9	0	2	0.648426	0.586494	0.165081	0.305718	0.220904	0.233566	0.688318	0.295877	0.349307	0.309114	6.7801
PAG1	0	2	1.85639	0.349212	0.2959	0.16401	0.166143	0.261083	0.19707	0.355108	0.215062	0.266398	7.03938
ST8SIA1	0	2	0.638299	0.744385	0.213867	0.175188	0.260534	0.319301	0.193915	0.219903	0.404104	0.39677	6.82717
ZMYND15	0	2	0.605848	0.349287	0.131164	0.169144	0.427844	0.215976	0.673199	0.406942	0.373747	0.311922	7.03967
RAPGEFL1	0	2	0.359975	0.442622	0.183695	0.228199	0.445441	0.865931	0.408327	0.502791	0.210132	0.718692	6.83373
SLC17A9	0	2	0.824198	0.413073	0.171073	0.175885	0.39537	0.258453	0.29736	0.351968	0.240507	0.254438	7.11598
EVA1C	0	2	0.622581	0.600055	0.515076	0.215095	0.231619	0.231039	0.472276	0.258858	0.34207	0.414765	6.7523
MAP7D3	0	2	0.700746	0.350851	0.19829	0.164325	0.216927	0.543443	0.30627	0.308162	0.475287	0.309847	7.09189
NOTCH2NL	0	2	0.687397	0.444721	0.392988	0.332796	0.175308	0.382841	0.219264	0.223675	0.274636	0.411252	7.5649
ANXA4	0	2	0.502403	0.243258	0.207647	0.137401	0.253264	0.215989	0.216844	0.34254	0.798417	0.482371	7.5867
RUFY1	0	2	0.885199	0.460443	0.229588	0.388655	0.451597	0.291143	0.336105	0.5358	0.221715	0.502279	7.81876
ZNF76	0	2	0.699213	0.388144	0.253084	0.938107	0.268505	0.211584	0.274989	0.363399	0.399051	0.224427	7.72473
MRPS10	0	2	0.32408	0.317446	0.151065	0.180262	0.648613	0.622621	0.715066	0.684326	0.720119	0.311647	7.6507
MICALL2	0	2	0.904231	0.307364	0.161994	0.204976	0.390867	0.194123	0.228552	0.47865	0.365242	0.375629	7.99149
TMEM106B	0	2	1.4383	0.358764	0.479632	0.215529	0.216502	0.262694	0.563027	0.37735	0.260112	0.36247	7.79333
C7orf34	0	2	0.289301	0.761683	0.174888	0.171561	0.504114	0.24831	0.213287	0.373246	0.225236	0.229835	7.63094
ITGB2	0	2	0.58851	0.366574	0.300109	0.161159	0.195454	0.186182	0.242162	0.223675	0.611375	0.264198	7.71535
KREMEN1	0	2	0.96799	0.655922	0.171896	0.252165	0.283363	0.358534	0.30232	0.248961	0.353472	0.542061	7.83535
B3GALNT2	0	2	0.708918	0.244379	0.190735	0.152403	0.233805	0.747715	0.299817	0.268918	0.280476	0.423054	8.17103
CYTL1	0	2	0.357891	0.39981	0.176477	0.277671	0.486672	0.221156	0.351039	0.237145	0.716846	0.407045	8.02554
BMP1	0	2	0.757747	0.39935	0.361854	0.456255	0.181107	0.346762	0.405236	0.269631	0.353924	0.235061	8.12529
RNASE2	0	2	0.621878	0.264184	0.409036	0.136671	0.637814	0.657492	0.213383	0.199811	0.317684	0.308403	8.07982
ABAT	0	2	0.286992	0.452426	1.10832	0.141318	0.230866	0.200291	0.265043	0.185431	0.343626	0.344208	8.16313
SLC25A53	0	2	0.295304	0.534445	0.295765	0.183299	0.150691	0.351149	0.192529	0.26307	0.239567	0.512113	8.18307
CDK11A	0	2	0.26303	0.284883	0.480127	0.191767	0.159232	0.295573	0.351039	0.365943	0.240963	0.238441	8.61671
FAM177B	0	2	0	0	0.231637	0.138876	0	0.241827	0.322593	0	0.469667	0	8.27044
GCNT2	0	2	0.315772	0.264726	0.159025	0.208683	0.246033	0.16493	0.284905	0.224508	0.403271	0.222813	8.43693
NFX1	0	2	0.385431	0.442731	0.141437	0.354818	0.222775	0.23178	0.262729	0.274807	0.250147	0.373812	8.35127
MRPL42	0	2	0.421551	0.295924	0.384581	0.319936	0.220534	0.584908	0.253258	0.435253	0.291908	0.460965	8.32289
OAS1	0	2	0.502015	0.330471	0.22623	0.158552	0.246484	0.172155	0.199579	0.399441	0.236741	0.294017	8.51389
HPD	0	2	0.22184	0.350998	0.158566	0.178189	0.32021	0.227526	0.202294	0.320515	0.346582	0.460758	8.4473
ISCA2	0	2	0.278112	0.59998	0.164102	0.13415	0.245141	0.328238	0.230895	0.509548	0.261583	0.42229	8.33674
KCNK13	0	2	0.246004	0.282575	0.161779	0.161688	0.153928	0.325163	0.21547	0.5261	0.236008	0.228957	8.55692
UNC13D	0	2	0.572068	0.421532	0.181624	0.168189	0.199454	0.249371	0.315046	0.265889	0.210131	0.289955	8.50931
CYP2S1	0	2	0.361005	0.299067	0.148927	0.165214	0.277342	0.204621	0.254646	0.325203	0.406937	0.663807	8.31249
CRELD2	0	2	0.231377	0.619684	0.138268	0.335756	0.277623	0.291169	0.351875	0.305313	0.28383	0.399047	8.35372
SESN2	0	2	0.597813	0.354837	0.135583	0.198747	0.429219	1.18996	0.4234	0.195951	0.248521	0.562638	5.36448
IL6R	0	2	0.284125	0.567122	0.159554	0.494226	0.165894	0.222463	0.310493	0.37974	0.341478	0.684132	5.25184
EML4	0	2	0.518956	0.351579	0.610784	0.3368	0.579323	0.263725	0.251489	0.225279	0.270472	0.469007	5.41218
SAP30L	0	2	0.384678	0.440079	0.194371	0.423229	0.627405	0.405245	0.462088	0.264279	0.444165	0.825388	5.28325
TMEM209	0	2	0.375123	0.494724	0.228458	0.443309	0.287454	0.981354	0.272392	0.178187	0.28398	0.221593	5.38327
ZNF212	0	2	0.46162	0.35688	0.216428	0.45461	0.306656	0.268725	0.305853	0.296897	0.273704	0.847045	5.28834
LZTS1	0	2	0.471664	0.257166	0.233201	0.140716	0.178933	0.339355	0.871471	0.169011	0.220042	0.960102	5.50042
GLE1	0	2	0.737551	0.523818	0.136737	0.289285	0.148006	0.465429	0.254447	0.182244	0.348493	0.333631	5.06421
APBB1IP	0	2	0.726175	0.392313	0.183787	0.16195	0.146588	0.433378	0.227945	0.477487	0.246051	0.539803	5.03785
INTS4	0	2	0.258133	0.375999	0.189546	0.323073	0.450387	0.178987	0.405236	0.211624	0.499965	0.94935	5.41102
ARF3	0	2	0.803357	0.346459	0.20538	0.44593	0.212841	0.443527	0.223839	0.496301	0.215622	0.733004	5.3944
USP30	0	2	0.270535	0.486465	0.221136	0.142794	0.18399	1.13847	0.336296	0.265692	0.221242	0.581361	5.35479
PCID2	0	2	0.694144	0.256236	0.254092	0.159265	0.41226	0.332347	0.535314	0.19652	0.266483	0.584459	5.55992
PAQR5	0	2	0.314977	0.502237	0.162614	0.190224	0.180204	0.246759	0.320629	0.20153	1.08852	0.243772	5.32169
FAM83G	0	2	0.859046	0.293416	0.31534	0.175188	0.200781	0.240761	0.720297	0.184222	0.464081	0.23928	5.47703
RFFL	0	2	0.369303	0.349265	0.323396	0.144233	0.546264	0.436689	0.596329	0.563305	0.358173	0.283552	5.43394
PRAM1	0	2	0.413536	0.576772	0.234346	0.130656	0.601329	0.312742	0.47839	0.227255	0.548255	0.541802	5.34147
MMP24	0	2	0.590652	0.552403	0.173576	0.381607	0.539024	0.493599	0.225905	0.40232	0.427905	0.21881	5.33207
PTTG1IP	0	2	0.654321	0.307843	0.229681	0.208683	0.458989	0.204798	0.284111	0.796896	0.669132	0.239422	5.00233
RGL4	0	2	0.919662	0.348919	0.365518	0.193453	0.293696	0.451759	0.279536	0.245363	0.495809	0.437128	5.05813
ZDHHC18	0	2	0.534308	0.365946	0.190735	0.36023	0.223546	0.229022	0.369075	0.169395	0.640996	0.242539	6.00352
POMC	0	2	0.446893	0.392313	0.29309	0.239012	0.253624	1.26369	0.410829	0.2658	0.394711	0.257869	5.92695
CEP68	0	2	0.892356	0.418712	0.220238	0.197863	0.354047	0.224332	0.377959	0.558764	0.289857	0.533252	5.76116
METTL8	0	2	0.596634	0.239517	0.329822	0.336737	0.145814	0.389219	0.367672	0.177352	0.39914	0.581591	5.99647
MGST2	0	2	0.261698	0.672427	0.338285	0.13416	0.489734	0.314452	0.303829	0.242435	0.23219	0.482371	5.86575
C7orf26	0	2	0.963954	0.295924	0.134097	0.330394	0.398264	0.266902	0.257596	0.238259	0.226928	0.391266	5.7686
CHN2	0	2	0.345487	0.28513	0.128922	0.349716	0.219308	0.466759	0.377427	0.544245	0.553598	0.482191	6.066
ERCC6L2	0	2	0.431079	0.748311	0.145184	0.211652	0.2324	0.291258	0.488463	0.308162	0.289431	0.411405	5.89032
HKDC1	0	2	0.358091	0.321586	0.166177	0.163837	0.415305	0.491025	0.482236	0.373095	0.35525	0.257076	6.03172
CCS	0	2	0.34444	0.388141	0.169112	0.167566	1.06079	0.376208	0.192679	0.613544	0.235217	0.541977	5.81582
PAM16	0	2	0.418356	0.24109	0.334847	0.173424	0.502921	0.226036	0.392372	0.226849	1.5333	0.510734	5.74022
LCAT	0	2	0.377521	0.392082	0.283363	0.206547	0.351973	0.269089	0.212876	0.281538	0.605844	0.509454	5.99707
OXLD1	0	2	0.914838	0.438785	0.26323	0.178465	0.143403	0.361632	0.26476	0.538682	0.249454	0.23267	5.97896
LILRA6	0	2	0.321839	0.393029	0.226983	0.135741	0.475348	0.560156	0.460136	0.565149	0.292034	0.635847	5.73903
CDK11B	0	2	0.891878	0.508641	0.141709	0.134432	0.18856	0.458976	0.282181	0.21619	0.325949	0.387201	6.56035
DNAJC8	0	2	0.667267	0.234809	0.333286	0.130393	0.179526	0.280786	0.647885	0.440721	0.566829	0.453362	6.61718
INSIG2	0	2	0.28683	0.28228	0.257387	0.275795	0.166421	0.574936	0.363415	0.275284	0.361044	0.490941	6.69876
CXCR2	0	2	0.273847	0.278301	0.169112	0.976089	0.27918	0.228408	1.0497	0.215931	0.29716	0.523297	6.7335
RHPN1	0	2	0.627419	0.249516	0.164	0.13993	0.172769	0.175642	0.677615	0.504041	0.974309	0.215233	6.5928
ZNF215	0	2	0.448056	0.389854	0.537211	0.216667	0.391387	0.18607	0.573689	0.392844	0.317204	0.358476	6.70046
MTMR6	0	2	0.732575	0.260708	0.136024	0.245152	0.208534	0.298315	0.342428	0.238967	0.695171	0.555307	6.41591
SEMA4B	0	2	0.39736	0.487775	0.286945	0.138876	0.197517	0.567449	0.216811	0.2043	0.287702	0.956292	6.65447
CMTM3	0	2	0.292698	0.247536	0.219256	0.156384	0.143126	0.37882	0.512873	0.383494	0.644719	1.14933	6.52155
CPAMD8	0	2	0.418356	0.433075	0.244003	0.191767	0.162578	0.259672	0.267779	0.196221	0.744125	0.31835	6.57408
TNNT1	0	2	0.477085	0.235323	0.268077	0.175791	0.23086	0.510986	1.1047	0.336862	0.702463	0.33683	6.67583
RRP1B	0	2	0.222506	0.252364	0.175946	0.141286	0.217991	0.264062	0.533853	0.465058	0.34683	1.2552	6.73303
SHROOM2	0	2	0.477075	0.434867	0.208671	0.276672	0.396013	0.517196	0.35887	0.177457	0.517624	0.270083	6.65823
WRAP73	0	2	0.434453	0.274643	0.244943	0.194528	0.236652	0.211872	0.200069	0.49687	0.552327	0.38953	7.24179
TXNDC12	0	2	0.396689	0.750841	0.423651	0.18617	0.230023	0.172538	0.30215	0.183922	0.234967	0.377069	7.35211
SORCS2	0	2	0.589687	0.318978	1.52545	0.331336	0.383451	0.162686	0.201959	0.271774	0.523905	0.397235	7.27456
OSTF1	0	2	0.406367	0.379031	0.161869	0.252936	0.164468	0.395952	0.921772	0.382308	0.249073	0.32516	7.42933
MED27	0	2	0.56361	0.417068	0.251407	0.247541	0.150199	0.542466	0.234363	0.198147	0.576187	0.588544	7.11826
MYBPC3	0	2	0.29397	0.257171	0.283129	0.185442	0.197517	0.165729	0.334448	0.391144	0.258461	1.14505	7.27456
DGAT2	0	2	0.634915	0.313251	0.159756	0.240582	0.413109	0.503254	0.465838	0.209882	0.245494	0.249915	7.41854
RPS2	0	2	0.365926	0.314695	0.46794	0.39673	0.150398	0.188391	0.52574	0.273419	0.450712	0.889535	7.24406
DPEP2	0	2	0.610281	0.329353	0.289368	0.55171	0.248475	0.220084	0.663754	0.209004	0.290873	0.29939	7.32892
TTC19	0	2	0.523959	0.299468	0.379697	0.143076	0.280989	0.192101	0.465025	0.247656	0.334165	0.215915	7.38023
CDK5R1	0	2	0.466378	0.293625	0.192404	0.191767	0.193259	0.221156	0.298985	0.468598	0.46365	0.373487	7.1971
BCKDHA	0	2	0.480737	0.450013	0.143997	0.24731	0.156709	0.247147	0.211607	0.272577	0.683237	0.489527	7.44675
COX6B2	0	2	0.741334	0.677905	1.0105	0.285796	0	0	0.239723	0	0	0.463599	7.41539
SSTR3	0	2	0.227504	0.37884	0.149387	0.18988	0.225466	0.187141	0.23868	0.42332	1.25497	0.340982	7.36247
PLP2	0	2	0.640443	0.309618	0.199316	0.334118	0.18848	0.295981	0.187362	0.271097	0.339278	0.768556	7.43382
SYP	0	2	0.747939	0.510603	0.291979	0.215251	0.257918	0.158541	0.239731	0.18973	0.261566	0.393733	7.15658
CCSAP	0	2	0.377125	0.37164	0.283594	0.152649	0.244682	0.192196	0.548438	0.230736	0.214379	0.393989	7.77426
KIAA0753	0	2	0.402803	0.44676	0.438095	0.179643	0.264864	0.556257	0.272496	0.243613	0.226178	0.216791	7.79936
RRP7A	0	2	0.260815	0.329463	0.225234	0.208804	0.351043	0.524864	0.333792	0.390773	0.401135	1.68057	7.73786
NABP1	0	2	0.318885	0.689077	0.334277	0.366867	0.151827	0.184166	0.242162	0.297606	0.274946	0.464291	8.01128
SERPINE2	0	2	0.380344	0.289645	0.214345	0.148009	0.181856	0.539917	0.202294	0.244393	0.353494	0.232361	7.98446
PELO	0	2	0.312566	0.238473	0.262918	0.301913	0.220455	0.182394	0.430771	0.248569	0.335586	0.212657	8.00032
PJA2	0	2	0.278318	0.250632	0.188166	0.26261	0.301544	0.214761	0.356171	0.213851	0.31829	0.337542	8.02893
SCML4	0	2	0	0	0	0.319935	0	0	0.567584	0	0	2.4841	8.17018
CD9	0	2	0.312145	0.583017	0.225755	0.871901	0.301984	0.25041	0.211799	0.301014	0.309114	0.584903	7.87377
LRRK1	0	2	0.34045	0.549651	0.167768	0.182176	0.146124	0.181055	0.229234	0.302034	0.351685	0.297771	7.86306
OSGIN1	0	2	0.322547	0.351579	0.136749	0.258092	0.300173	0.156983	0.208518	0.171177	0.245435	0.250938	8.09567
RNF112	0	2	0.286661	0.501253	0.214038	0.212984	0.183295	1.01105	0.226034	0.179636	0.436129	0.376414	7.82927
OSBPL2	0	2	0.398257	0.457231	0.188042	0.82924	0.28947	0.240359	0.2636	0.287872	0.311552	0.386575	7.9107
TOM1	0	2	0.269609	0.333633	0.221281	0.286619	0.179376	0.202684	0.185175	0.194434	0.420532	0.322884	7.87641
ODF3B	0	2	0.234639	0.534604	0.280615	0.718721	0.172551	0.2624	0.291752	0.170375	0.288542	0.485569	8.09314
DPH2	0	2	0.246029	0.485357	0.171233	0.206683	0.2525	0.344835	0.343754	0.297606	0.222522	0.475761	5.15385
OPN3	0	2	0.455069	0.386401	0.178584	0.234443	0.228169	0.414033	0.333127	0.257992	0.273494	0.227867	5.17706
ZKSCAN7	0	2	0.342444	0.351404	0.166822	0.142223	0.23493	0.269056	0.208519	0.245187	0.235866	0.515142	5.1355
CD47	0	2	0.312973	0.515512	0.130418	0.343801	0.639013	0.205637	0.366067	0.293788	0.348113	0.40181	5.22349
SLC35A4	0	2	0.373597	0.295924	0.162063	0.400318	0.216514	0.310408	0.358485	0.374336	0.598033	0.399109	5.31578
NDUFB1	0	2	0.358614	0.379088	0.570587	0.203133	0.287532	0.198072	0.234593	0.351099	0.620693	0.242808	5.22031
EVI2A	0	2	0.277945	0.525964	0.257408	0.188525	0.185137	0.224419	0.498585	0.282376	0.230643	0.223276	5.11032
PARD6G	0	2	0.243952	0.669686	0.214753	0.195751	0.279961	0.270093	0.310385	0.265692	0.327022	0.366269	5.14262
JOSD2	0	2	0.266285	0.554935	0.31435	0.286253	0.188083	0.246693	0.303829	0.185101	0.221966	0.358461	5.11032
CD33	0	2	0.23818	0.25252	0.202694	0.95239	0.184227	0.828821	0.280954	0.351099	0.226789	0.251265	5.29971
LILRA5	0	2	0.394811	0.342653	0.237063	0.298923	0.195692	0.174965	0.59229	0.174544	0.389542	0.342716	5.10858
TFPT	0	2	0.448239	0.24227	0.270747	0.154718	0.718757	0.306009	0.45497	0.299753	0.356143	0.807232	5.02409
HMGN5	0	2	0.47519	0.353903	0.199204	0.133336	0.165822	0.560027	0.406424	0.493371	0.207167	0.276173	5.26618
SLC4A5	0	2	0.298437	0.490785	0.209816	0.331336	0.343808	0.188672	0.871471	0.26307	0.482171	0.377588	5.73724
SLC11A1	0	2	0.436423	0.383063	0.207979	0.38221	0.160153	0.582092	0.30519	0.295863	0.299072	0.340995	5.69129
MYL5	0	2	0.26836	0.294081	0.381136	0.375457	0.256195	0.220209	0.287015	0.18434	0.461298	0.721633	5.67495
LRGUK	0	2	0.645185	0.368973	0.234346	0.135992	0.247852	0.165314	0.242899	0.389333	0.351176	0.26956	5.63298
PHF11	0	2	0.315545	0.516924	0.387288	0.513143	0.255078	0.52489	0.312278	0.244494	0.217856	0.377982	5.78809
TMC6	0	2	0.222504	0.43172	0.134064	0.130821	0.214217	0.273348	0.254646	0.292849	0.487817	0.72156	5.66004
GMIP	0	2	0.576952	0.292337	0.143504	0.199185	0.188091	0.731764	0.228262	0.271619	0.241902	0.348167	5.61743
CHMP4B	0	2	0.408069	0.236669	0.571313	0.43114	0.149425	0.164422	0.319878	0.348175	0.263158	0.230626	5.71084
PARS2	0	2	0.351452	0.40181	0.193011	0.698983	0.279027	0.269548	0.241082	0.172875	0.26602	0.672619	6.41217
MNDA	0	2	0.295304	0.405738	0.202694	0.261364	0.256702	0.266323	0.201556	0.281424	0.557567	1.1419	6.44611
RFC2	0	2	0.319918	0.493399	0.234346	0.227895	0.300443	0.481946	0.275097	0.228484	0.645803	0.533327	6.44799
ALKBH4	0	2	0.257763	0.321586	0.338285	0.275366	0.409162	0.311695	0.349933	0.183865	0.229175	0.698901	6.34732
ANXA1	0	2	0.491604	0.527618	0.16768	0.277183	0.147561	0.654532	0.24268	0.18685	0.317684	0.238939	6.40304
IFITM2	0	2	0.230363	0.4694	0.284179	0.191578	0.150398	0.386786	0.497389	0.664954	0.399051	0.319182	6.51944
MARK3	0	2	0.465192	0.280583	0.211416	0.242484	0.225466	0.351063	0.238595	0.631505	0.515414	0.238665	6.48539
PLCB2	0	2	0.345487	0.526542	0.208331	0.608825	0.17051	0.22408	0.184637	0.343929	0.746185	0.325484	6.53068
LRRC28	0	2	0.369573	0.5126	0.164102	0.225368	0.189744	0.3116	0.357728	0.182445	0.26561	0.425772	6.31593
CNP	0	2	0.410117	0.291997	0.1949	0.14689	0.233296	0.653541	0.299882	0.410597	0.380474	0.226974	6.32328
TP53RK	0	2	0.394785	0.348913	0.189454	0.181409	0.250889	0.197542	0.625028	0.292849	0.220839	0.525226	6.55933
MCM5	0	2	0.354712	0.337904	0.214682	0.219682	0.355299	0.279073	0.284597	0.171325	0.207701	0.300468	6.29623
CYTH4	0	2	0.439906	0.250614	0.232864	0.197177	0.181259	0.36685	0.246902	0.342133	0.286162	0.230908	6.36924
VEPH1	0	2	0.668668	0.461224	0.285121	0.512918	0	0	0.379871	0	0.344411	0	6.77728
ENPP4	0	2	0.353093	0.31199	0.331462	0.141718	0.201245	0.214951	0.434967	0.805972	0.425124	0.317863	6.92653
CCDC146	0	2	0.30398	0.656743	0.176553	0.336715	0.254484	0.534357	0.336304	0.174528	0.228022	0.240763	7.05886
TAF2	0	2	0.246489	0.623847	0.335908	0.352422	0.225466	0.416961	0.191882	0.207626	0.337556	0.490208	7.02077
CCNA1	0	2	0.226746	0.30649	0.336184	0.352422	0.205895	0.197331	0.265951	0.444549	1.02401	0.29939	6.93494
FHOD1	0	2	0.319918	0.456641	0.147596	0.214526	0.240343	0.217136	0.469002	0.2431	0.2733	0.671988	6.88931
ZNF396	0	2	0.463351	0.326655	0.219267	0.207633	0.184867	0.232106	0.52972	0.52156	0.221502	0.405856	7.02417
ZBTB40	0	2	0.430083	0.27086	0.379697	0.152886	0.332483	0.976316	0.256555	0.433733	0.271611	0.212178	7.45167
MYBPH	0	2	0.262658	0.275279	0.299366	0.307238	0.263256	0.394615	0.460184	0.320515	0.245683	0.27183	7.52182
SLC4A1AP	0	2	0.261107	0.632199	0.137569	0.170328	0.187692	0.260327	0.279581	0.592579	0.356837	0.260081	7.52597
FANCD2	0	2	0.222214	0.255377	0.174595	0.445143	0.265605	0.300837	0.210555	0.251353	0.779766	0.479197	7.37158
ZMAT3	0	2	0.267159	0.434867	0.33346	0.150952	0.407835	0.642098	0.223772	0.197559	0.273289	0.701695	7.48517
CLTB	0	2	0.229803	0.413732	0.361269	0.169832	0.34415	0.207617	0.250964	0.228865	0.372178	0.992163	7.51425
C7orf43	0	2	0.234226	0.445747	0.623341	0.33855	0.145233	0.235569	0.19517	0.173356	0.217892	0.30246	7.48395
SHC1	0	2	0.351045	0.316967	0.127623	0.134432	0.302052	0.720632	0.187296	0.166662	0.245435	0.30193	7.63414
CXCL5	0	2	0.325918	0.273065	0.202694	0.248813	0.204344	0.237469	0.491864	0.244393	0.217182	0.354395	7.62414
CCSER2	0	2	0.292029	0.295031	0.139677	0.229549	0.341245	0.283939	0.234586	0.347731	0.32639	0.463953	7.72994
TBX19	0	2	0.347453	0.413924	0.307066	0.206129	0.252445	0.349556	0.271232	0.190297	0.561876	0.391047	5.3995
HCLS1	0	2	0.355386	0.250943	0.24069	0.229105	0.188506	0.2751	0.341353	0.38228	0.333583	0.429922	5.48044
UGT2B17	0	2	0	0	0	0	0	0	0	0	0	0	5.31237
CSN1S1	0	2	0	0	0.261527	0.262808	0.297359	0	0	0.276167	0	0.300431	5.47806
GLP1R	0	2	0	0	0.154273	0.175652	0.187771	0.182462	0.366164	0	0.243907	0.245476	5.59786
HOXA1	0	2	0	0	0	0	0	0	0	0	0	0	5.35402
BLK	0	2	0	0	0	0	0	0	0	0	0	0	5.4979
PARP10	0	2	0.330716	0.387855	0.514874	0.911293	0.254366	0.288884	0.378578	0.201434	0.248112	0.396693	5.47594
ORM2	0	2	0.249506	0.2534	0	0.216	0	0.167289	0.250666	0.669842	0.424492	0.318433	5.64141
SCGB1C1	0	2	0.326189	0.238118	0	0	0	0	0	0	0	0	5.38737
PELI3	0	2	0.234011	0.649888	0.192543	0.14611	0.425775	0.162686	0.288548	0.178187	0.290902	0.265627	5.36269
IFFO1	0	2	0.271555	0.328533	0.138984	0.319906	0.271492	0.527039	0.212553	0.234749	0.317206	0.236267	5.59394
KRT77	0	2	0	0	0	0	0	0	0	0	0	0	5.24079
MDM1	0	2	0.267159	0.317006	0.197055	0.16172	0.167026	0.487618	0.424121	0.168895	0.405869	0.37864	5.52517
C12orf65	0	2	0.251924	0.478947	0.231999	0.192952	0.144623	0.327634	0.461671	0.166063	0.318226	0.217697	5.29333
FNTB	0	2	0.242994	0.31576	0.153672	0.18664	0.197158	0.257259	0.292647	0.320515	0.242555	0.599897	5.30807
PRSS22	0	2	0.299414	0.393029	0	0	0	0.204293	0.28528	0	0.614832	0	5.26618
KRTAP4-6	0	2	0	0	0	0	0	0	0	0	0	0	5.19634
SLC39A6	0	2	0.345796	0.31903	0.149391	0.267081	0.519368	0.49967	0.742192	0.37735	0.296401	0.355548	5.61308
DDRGK1	0	2	0.41629	0.338425	0.221797	0.167085	0.334251	0.328238	0.189274	0.201863	0.271537	0.222538	5.31331
KCNE1	0	2	0	0	0.244908	0.367703	0	0	0.28613	0	0.328986	0	5.53156
PES1	0	2	0.308841	0.281056	0.137216	0.244534	0.999544	0.286216	0.224923	0.575123	0.222884	0.258365	5.3944
TMEM255A	0	2	0.396689	0.276601	0.193011	0.24485	0.15496	0.31161	0.741332	0.802626	0.354822	0.354402	5.58623
CCL20	0	2	0	0	0.284659	0.303541	0.820937	0.228012	0.366404	0.353187	0.367417	0.287696	5.78142
C9orf152	0	2	0.394588	0	0	0	0	0	0	0	0	0	5.88371
TMEM141	0	2	0.340071	0.358764	0.275616	0.141561	0.245141	0.207833	0.393746	0.28557	0.233395	0.295932	6.00557
ANTXRL	0	2	0	0	0	0	0	0	0	0	0	0	5.75681
TRIM6	0	2	0	0.519174	0.268751	0.153432	0.205439	0.214951	0.294125	0.570753	0.332727	0.739988	6.03172
DPP3	0	2	0.330731	0.38032	0.38381	0.146535	0.268657	0.160951	0.69492	0.351968	0.356361	0.311835	5.99869
CLEC6A	0	2	0	0	0	0	0	0	0	0	0	0	5.93586
GPR19	0	2	0.452468	0.258718	0.148673	0.188068	0.156531	0.17623	0.21281	0.239104	0.246606	0.590552	5.95226
UNC45B	0	2	0	0	0	0	0	0	0	0	0	0	5.7961
ZNF43	0	2	0.386499	0.310402	0.184047	0.230194	0.409156	0.179015	0.211504	0.242281	0.395524	0.349254	6.20932
POLR2I	0	2	0.273813	0.361453	0.193383	0.245194	0.15661	0.437146	0.188011	0.166529	0.271223	0.41765	6.04169
HKR1	0	2	0.287781	0.243089	0.349905	0.217289	0.234318	0.519013	0.312436	0.218108	0.212272	0.291325	5.90866
MYADM	0	2	0.299707	0.380653	0.179965	0.130588	0.185163	0.165697	0.18689	0.21695	0.227299	0.263001	5.92524
LILRB2	0	2	0.316495	0.360768	0.746742	0.223698	0.327908	0.174297	0.270907	0.169479	0.250147	0.29826	6.1089
CHCHD10	0	2	0.230871	0.247167	0.175788	0.146153	0.162134	0.261083	0.225609	0.658664	0.258421	0.307757	6.1636
S100A1	0	2	0.258015	0.509581	0.133995	0.276389	0.476139	0.250184	0.42752	0.20491	0.209923	0.287798	6.5503
RGS2	0	2	0.274926	0.238975	0.216355	0.341662	0.171977	0.277316	0.238261	0.234749	0.260119	0.263491	6.42518
LBX2	0	2	0.241282	0.299293	1.52447	0	0	0.279438	0	0.229092	0.332233	0.42627	6.39412
KYNU	0	2	0.306928	0.294287	0.132453	0.212963	0.204344	0.187027	0.346647	0.22735	0.322666	0.521054	6.3861
TRAPPC9	0	2	0.270934	0.449169	0.204128	0.156384	0.345845	0.258856	0.192	0.552098	0.272464	0.400876	6.76474
GHITM	0	2	0.261669	0.285326	0.207979	0.175172	0.225591	0.185904	0.323189	0.42332	0.214813	0.487382	6.58279
FAM76B	0	2	0.344623	0.263415	0.138984	0.199185	0.340764	0.521298	0.31936	0.177529	0.314376	0.286504	6.60083
RHNO1	0	2	0.265572	0.26097	0.214428	0.15141	0.240599	0.228965	0.261236	0.445702	0.328823	0.873492	6.69176
PSMB3	0	2	0.47534	0.326639	0.150736	0.163386	0.186944	0.20186	0.222216	0.24289	0.300567	0.56442	6.56059
NR2F6	0	2	0.329611	0.501673	0.126717	0.138974	0.185521	0.168204	0.252655	0.279173	0.26206	0.27395	6.61327
UBASH3A	0	2	0	0	0	0	0	0	0	0	0	0	6.64836
FRRS1	0	2	0	0	0.149086	0.162027	0	0	0.200444	0	0.230282	0	7.0258
ADORA1	0	2	0.337204	0.380546	0.199303	0.130633	0.219938	0.1849	0.255792	0.205827	0.344132	0.252235	6.9115
MUSTN1	0	2	0.250234	0.646597	0.158039	0.129948	0.425007	0.199926	0.211613	0.250877	0.326123	0.266833	7.03395
C3orf22	0	2	0	0	0	0	0	0	0	0	0	0	6.7802
NLN	0	2	0.267939	0.310884	0.227178	0.327704	0.171535	0.208919	0.188467	0.276939	0.218311	0.485329	6.82348
MTO1	0	2	0.386861	0.237293	0.256644	0.323313	0.147074	0.187831	0.312074	0.463155	0.2355	0.285994	7.06011
NME8	0	2	0	0	0.232864	0.190612	0	0.264261	0.188011	0	0.303502	0.327522	6.84723
C10orf91	0	2	0	0	0	0	0	0	0	0	0	0	7.02116
GTF3C3	0	2	0.307962	0.258197	0.204554	0.149931	0.233296	0.167297	0.396973	0.207198	0.236605	0.311918	7.50775
CCR3	0	2	0	0	0	0	0	0	0	0	0	0	7.25262
SCGB3A2	0	2	0	0	0	0	0	0	0	0	0	0	7.23184
SLC7A6	0	2	0.232715	0.236617	0.199316	0.2116	0.473336	0.165129	0.214194	0.190368	0.50891	0.403001	7.28008
NCR1	0	2	0	0	0	0	0	0	0	0	0	0	7.07745
IL12RB2	0	2	0	0	0.418864	0.248729	0.250793	0	0	0.256219	0.664143	0.225497	7.83464
LAX1	0	2	0	0	0	0	0	0	0	0	0	0	7.28506
HOXA2	0	2	0	0	0	0	0	0	0	0	0	0	7.39612
LGALS12	0	2	0	0	0.233956	0	0	0	0	0	0.36417	0	7.73786
PDZD3	0	2	0	0.314727	0	0	0	0	0	0	0	0	8.12789
CELA1	0	2	0	0	0	0	0	0	0	0	0	0	7.57447
TSPAN16	0	2	0	0	0.16116	0.249253	0.205622	0	0	0	0	0	7.83994
MCM6	1	3	1.33817	1.86637	0.269096	0.294788	0.153051	1.1727	2.49175	0.299655	2.20758	0.436724	5.15894
EPHB2	1	3	1.01886	0.289684	0.347144	0.180472	0.360877	0.815062	0.467739	0.18992	5.75245	0.258521	3.44842
CUL9	1	3	0.312723	0.643414	0.219502	0.211217	0.469653	0.173285	0.413704	0.345005	2.08326	2.34501	4.31389
PPP6C	1	3	0.7516	0.267455	0.932145	1.01294	0.502798	2.14773	0.923094	0.781809	3.41435	0.948898	4.81707
DCHS1	1	3	0.34045	0.643456	1.28702	0.234381	1.74927	1.24934	0.497965	1.85244	0.871281	2.11506	4.37253
PABPC1L	1	3	0.299013	0.724118	0.481456	0.210914	3.91755	0.47934	0.778768	0.664289	4.32727	0.475449	3.80491
RPS8	1	3	3.68402	1.28647	0.329822	0.267081	0.323761	0.566994	0.59229	0.626542	0.738333	0.488294	3.08435
ZMIZ2	1	3	0.300231	0.607118	0.144012	0.21862	0.461558	2.82751	0.740165	0.39192	2.05756	0.651078	3.42823
NFATC3	1	3	0.434464	0.44744	0.135695	1.2928	0.495509	1.25525	1.93857	0.824508	0.898796	1.0402	3.53398
TIAM1	1	3	0.774484	2.62052	0.242743	0.214063	0.188778	1.46214	1.01946	0.243999	0.566147	0.404841	3.79568
PXK	1	3	1.63672	1.77922	0.448438	0.629076	0.265994	0.279073	0.40217	0.313057	0.556826	0.309667	4.6089
GIGYF1	1	3	0.426214	0.898019	0.295694	0.276942	0.763125	2.04169	0.729051	0.6949	1.17692	1.09359	4.34733
CWC15	1	3	0.30184	0.481574	0.196449	0.513589	0.415305	0.731764	0.867513	0.231102	1.01123	1.83707	2.58474
BACE1	1	3	1.01429	0.358639	0.158041	0.156699	0.447511	0.365933	0.211892	0.202212	2.98002	0.286002	2.96826
IP6K2	1	3	1.80097	1.27713	0.361269	1.54131	0.519844	0.284662	0.900002	0.20678	0.948577	0.315651	3.16883
PTPN12	1	3	0.439053	1.45209	0.864886	0.308336	0.653035	0.394283	0.359302	0.678248	0.664576	1.35847	3.34934
PRPF4	1	3	0.359975	0.656639	1.06785	2.12161	0.370593	0.818577	0.268134	0.374236	0.430767	1.51677	3.68812
DIP2C	1	3	1.14591	2.82129	0.14678	0.265794	0.331767	0.305863	0.343833	0.487751	0.606555	0.27151	3.2629
TMEM9B	1	3	1.3556	0.755473	0.69096	0.272674	0.40594	0.447965	0.42275	0.636836	0.464081	1.49947	3.16558
GNA12	1	3	0.485436	0.644888	0.231686	0.231823	0.141141	0.334324	0.812646	0.298555	1.59417	1.15516	4.21162
OSGIN2	1	3	0.461473	0.302473	1.38458	0.185493	0.851965	1.5096	0.283126	0.213316	0.987133	1.1896	3.96049
PSMD4	1	3	0.299118	0.340208	1.69896	0.341876	0.390915	0.224847	0.406099	1.17237	1.29609	0.467302	2.07015
MEIS1	1	3	0.35987	0.529769	0.255508	0.191767	0.222717	0.582432	0.399561	0.825414	2.08314	0.521832	1.91794
OSBPL6	1	3	0.284452	0.943522	0.321387	0.198747	0.348677	0.327025	1.04416	0.251074	1.92502	0.268954	2.31842
ELOVL5	1	3	0.733204	0.269106	0.15497	0.314505	0.180361	0.256145	0.417136	0.359788	2.09363	0.759511	2.02141
DNAJC3	1	3	0.530124	0.284227	0.28566	0.811724	0.432274	2.67568	0.238595	1.3224	0.400683	0.658845	2.26353
PLK1	1	3	0.26254	1.67684	0.229032	0.277671	0.540911	0.719142	0.376729	0.186512	0.872277	1.40884	1.78465
PTK7	1	3	0.474537	0.305898	0.212593	0.421901	0.392767	0.804109	0.269693	0.210689	1.89718	0.367743	2.59869
RBM26	1	3	1.38683	1.62108	0.395928	0.589194	0.893527	0.913355	0.397445	0.481968	0.562034	0.332414	2.76805
PPP4R1	1	3	0.803807	2.77122	0.368944	0.185012	0.182825	0.618066	0.662245	0.552499	0.616459	0.551601	2.34332
MED15	1	3	0.290448	0.737684	0.222989	0.244362	0.291622	0.36867	0.315331	0.618407	1.55446	0.598269	2.81768
CALCRL	1	3	1.18529	1.77366	0.20431	0.396256	0.176086	0.184023	0.73362	0.38002	0.290626	0.42643	2.80144
INCENP	1	3	0.945782	1.28059	0.602408	0.291548	1.24691	0.215613	0.22449	0.252779	0.2515	1.1783	3.20621
SESTD1	1	3	0.995885	1.48089	0.387288	0.282656	0.146058	0.323119	0.217284	0.223414	0.221973	0.256793	4.02071
KAT2B	1	3	0.650662	0.837039	0.128772	0.309701	0.277256	0.657721	0.538531	0.42435	1.03194	0.306154	4.10004
CIZ1	1	3	0.604995	2.03376	0.387288	0.231068	0.257877	0.204798	0.266722	0.214285	0.430597	0.357333	3.97485
XPNPEP1	1	3	0.470014	1.32517	0.22805	0.289662	0.145871	0.479507	0.218276	1.07499	0.889454	0.482755	3.68518
MPHOSPH8	1	3	1.44693	0.669686	0.442614	0.220176	0.150348	0.267307	1.27583	0.353732	0.445356	0.289279	4.15514
[truncated: 5,893 more rows]
