# Supplementary material for: I3: A Self-organising Learning Workflow for Intuitive Integrative Interpretation of Complex Genetic Data
Source: Genomics Proteomics Bioinformatics. 2019 Nov 23;17(5):503–10. doi: 10.1016/j.gpb.2018.10.006 (PMC7056857; doi:10.1016/j.gpb.2018.10.006)
Supplement: Supplementary data 6 [file mmc6.xlsx]

## Sheet: Table S2
Table S2 Gene clusters identified from the trained phenotype map
Note: ATK, Phosphorylated ATK; CTNNB1, Non-phosphorylated β-catenin; ERK; Phosphorylated ERK; GNB1, GNB1 abundance; H2AK119, Histone H2A(K119) crotonylation; H3K27, Histone H3(K27) trimethylation; IRF1, IRF1 abundance; LAMP1, Glycosylated LAMP1; p38, Phosphorylated p38; PD-L1, PD-L1 abundance; XBP1, Spliced XBP1.
Gene	Phenotypic effects	Expression	LoF intolerance	Clusters (1–9)	AKT	CTNNB1	ERK	GNB1	H2AK119	H3K27	IRF1	LAMP1	p38	PDL1	XBP1
TADA2A	5	8.36255	0	1	-0.694167	0	-0.771099	0	0	-1.73525	0	0	-0.771099	0	-1.76078
ACTR8	2	8.39355	0	1	0	0	0	-2.02785	0	0	0	0	0	0	-1.88354
AIP	1	8.91933	0	1	0	0	0	0	0	0	0	0	0	0	-1.68525
AKAP2	1	1.53059	0	1	0	0	0	0	0	0	0	0	0	0	-1.35072
ARHGAP17	1	9.66363	1	1	0	0	0	0	0	0	0	0	0	0	-1.56507
ATP2A2	1	12.2176	1	1	0	0	0	0	0	0	0	0	0	0	-1.65472
ATXN1L	1	9.43403	0	1	0	0	0	0	0	0	0	0	0	0	-1.67265
C19orf53	1	9.20916	0	1	0	0	0	0	0	0	0	0	0	0	-1.99457
C1D	1	7.80749	0	1	0	0	0	0	0	0	0	0	0	0	-1.94013
CCDC130	1	7.62752	0	1	0	0	0	0	0	0	0	0	0	0	-1.95393
CD3EAP	1	7.2437	0	1	0	0	0	0	0	0	0	0	0	0	-1.54711
CXCL12	1	0	0	1	0	0	0	0	0	0	0	0	0	0	-1.66115
CYB5B	2	10.5257	0	1	0	0	0	-0.886452	0	0	0	0	0	0	-1.65654
DNAJC2	1	9.32672	1	1	0	0	0	0	0	0	0	0	0	0	-1.88202
FBRS	1	9.30111	1	1	0	0	0	0	0	0	0	0	0	0	-1.7122
HEATR3	1	9.0103	0	1	0	0	0	0	0	0	0	0	0	0	-1.90265
KMT2B	1	9.77391	1	1	0	0	0	0	0	0	0	0	0	0	-1.96215
KRAS	1	10.5999	0	1	0	0	0	0	0	0	0	0	0	0	-2.02822
LAGE3	1	8.82333	0	1	0	0	0	0	0	0	0	0	0	0	-1.37924
MAX	1	9.3968	1	1	0	0	0	0	0	0	0	0	0	0	-1.359
MTMR9	2	8.13574	0	1	0	0	0	0	0	0	0	0	0	-0.913148	-1.54087
MYH14	1	1.55215	1	1	0	0	0	0	0	0	0	0	0	0	-1.40961
OVOL2	1	2.11749	0	1	0	0	0	0	0	0	0	0	0	0	-1.44614
POLR1E	1	9.48674	0	1	0	0	0	0	0	0	0	0	0	0	-1.92419
POLR3B	1	8.41122	0	1	0	0	0	0	0	0	0	0	0	0	-1.82465
PRKCA	1	8.24487	1	1	0	0	0	0	0	0	0	0	0	0	-1.41111
RPL7L1	1	11.7104	0	1	0	0	0	0	0	0	0	0	0	0	-2.02628
SPTLC1	3	8.6872	0	1	0	0	-0.714224	0	0	0	0	0	-0.714224	0	-1.86525
SPTSSA	1	9.20049	0	1	0	0	0	0	0	0	0	0	0	0	-1.69913
TAF1	2	9.83533	1	1	0	0	0	0	0	0	0	0	0	-1.44152	-1.7372
TM9SF2	2	10.5565	1	1	0	0	0	0	0	0	0	0	0	-0.996976	-1.69913
URB2	1	9.78839	0	1	0	0	0	0	0	0	0	0	0	0	-1.40961
XYLT2	1	8.09056	0	1	0	0	0	0	0	0	0	0	0	0	-1.40962
LAMTOR5	3	9.1157	0	1	0	-0.742299	0	0	0	0	0	0	0	-1.20207	-1.65477
ARAF	1	9.94602	0	1	0	0	0	0	0	0	0	0	0	0	-3.46026
CHORDC1	1	9.59118	0	1	0	0	0	0	0	0	0	0	0	0	-3.10671
DHX36	2	10.4649	1	1	0	0	0	-1.59128	0	0	0	0	0	0	-2.88354
EBLN1	1	0	0	1	0	0	0	0	0	0	0	0	0	0	-2.82465
EIF3J	1	10.5187	0	1	0	0	0	0	0	0	0	0	0	0	-2.94012
ESCO2	1	8.57802	0	1	0	0	0	0	0	0	0	0	0	0	-2.18722
ESF1	1	8.94839	0	1	0	0	0	0	0	0	0	0	0	0	-4.14657
EXOSC1	2	8.09172	0	1	-1.78532	0	0	0	0	0	0	0	0	0	-2.38944
EXOSC10	1	10.2685	0	1	0	0	0	0	0	0	0	0	0	0	-3.37924
FCF1	1	9.2329	1	1	0	0	0	0	0	0	0	0	0	0	-3.632
GTF2H3	1	9.39703	0	1	0	0	0	0	0	0	0	0	0	0	-3.632
HSPA14	1	9.73227	1	1	0	0	0	0	0	0	0	0	0	0	-2.31008
HSPA9	1	12.7789	1	1	0	0	0	0	0	0	0	0	0	0	-2.56161
ILF2	1	12.066	1	1	0	0	0	0	0	0	0	0	0	0	-3.07257
MAPK1	3	10.9751	1	1	0	0	-1.0713	0	0	0	0	0	-1.0713	0	-5.69103
MPHOSPH6	1	8.68839	0	1	0	0	0	0	0	0	0	0	0	0	-2.94012
NPM1	3	13.6494	1	1	-1.60273	0	0	0	0	0	0	-2.153	0	0	-3.21697
RPL36A	1	8.05621	0	1	0	0	0	0	0	0	0	0	0	0	-4.21696
SBDS	1	9.11375	0	1	0	0	0	0	0	0	0	0	0	0	-2.54711
SHOC2	1	9.06386	1	1	0	0	0	0	0	0	0	0	0	0	-3.874
SPTLC2	4	10.59	0	1	0	0	-0.940492	0	0	0	0	0	-0.940492	-0.646693	-2.05044
TAF10	1	8.54639	0	1	0	0	0	0	0	0	0	0	0	0	-3.632
TAF1B	3	7.99456	0	1	-0.757235	0	0	0	0	0	0	-1.26849	0	0	-2.40968
VPS35	1	11.1278	1	1	0	0	0	0	0	0	0	0	0	0	-3.43937
BRD4	2	10.1372	1	1	-1.98885	0	0	0	0	0	0	0	0	0	-1.88354
SLC39A10	2	10.1851	1	1	0	-0.489052	0	0	0	0	0	0	0	0	-1.98697
SMAD4	7	9.83976	1	1	-1.17894	-1.84883	-1.34787	0	0	-1.45139	0	-1.61878	-1.34787	0	-2.8211
CHD1	4	10.4011	1	2	0	-0.877918	0	-0.62341	0	0	0	0	0	-0.517296	-0.482349
TEAD1	4	10.9133	0	2	-0.363052	-0.611568	0	0	0	-0.639753	0	0	0	0	-0.350745
ARNT	1	9.07972	1	2	0	-0.756236	0	0	0	0	0	0	0	0	0
ATP1A1	1	12.1916	1	2	0	-0.828081	0	0	0	0	0	0	0	0	0
CABIN1	1	9.836	0	2	0	-0.781876	0	0	0	0	0	0	0	0	0
CTNNA1	1	11.9346	1	2	0	-0.912904	0	0	0	0	0	0	0	0	0
DLG1	1	10.0401	1	2	0	-0.790928	0	0	0	0	0	0	0	0	0
DSG2	1	10.5269	0	2	0	-0.642617	0	0	0	0	0	0	0	0	0
DVL3	1	10.1888	1	2	0	-0.860882	0	0	0	0	0	0	0	0	0
GPC4	2	11.3984	1	2	0	-0.925418	0	0	0	0	0	0	0	0	-0.290672
HIC2	1	9.36067	1	2	0	-0.916107	0	0	0	0	0	0	0	0	0
LRRC42	2	9.02923	0	2	0	-0.776362	0	0	0	0	0	0	0	-0.600536	0
MRPL23	1	6.95672	0	2	0	-0.97282	0	0	0	0	0	0	0	0	0
MRPS35	1	9.66079	0	2	0	-0.88184	0	0	0	0	0	0	0	0	0
MTX1	1	7.66866	0	2	0	-0.790614	0	0	0	0	0	0	0	0	0
NDRG3	1	9.546	1	2	0	-0.736826	0	0	0	0	0	0	0	0	0
PIGF	1	7.37302	0	2	0	-0.79879	0	0	0	0	0	0	0	0	0
PIGN	2	9.25993	0	2	0	-0.741889	0	0	0	0	0	0	0	0	-0.434514
PIGO	1	8.74699	0	2	0	-0.850129	0	0	0	0	0	0	0	0	0
RREB1	2	9.22495	1	2	0	-0.909941	0	0	0	0	0	0	0	0	-0.391838
RSF1	1	10.3296	1	2	0	-0.812073	0	0	0	0	0	0	0	0	0
SRF	1	10.0718	1	2	0	-0.876787	0	0	0	0	0	0	0	0	0
STX18	1	9.07055	0	2	0	-0.788255	0	0	0	0	0	0	0	0	0
TOP3B	1	2.79542	0	2	0	-0.860882	0	0	0	0	0	0	0	0	0
USP31	1	8.43863	0	2	0	-0.739073	0	0	0	0	0	0	0	0	0
WASL	1	9.81881	1	2	0	-0.762074	0	0	0	0	0	0	0	0	0
ZNF644	1	9.60447	1	2	0	-0.666943	0	0	0	0	0	0	0	0	0
ACTR3	5	11.7887	1	2	-0.670493	-1.46033	-0.88691	0	0	0	0	0	-0.88691	0	-0.496283
CNOT4	4	7.87006	1	2	0	-0.915323	0	-0.808495	0	0	0	-0.548596	0	0	-0.684645
KAT6A	4	10.4357	1	2	0	-0.934698	0	0	-0.600063	0	0	0	0	-0.504903	-0.513547
PIGB	2	5.68025	0	2	0	-0.930757	0	0	0	0	0	0	0	0	-0.835232
PIGL	3	7.07069	0	2	0	-1.05524	0	0	0	0	0	0	0	-0.437129	-0.469558
PIGP	2	7.06371	0	2	0	-1.03322	0	0	0	0	0	0	0	0	-0.493703
ASXL2	1	10.0299	1	2	0	-1.35328	0	0	0	0	0	0	0	0	0
HARS2	1	8.46914	0	2	0	-1.31068	0	0	0	0	0	0	0	0	0
PAK4	1	9.08457	0	2	0	-1.3596	0	0	0	0	0	0	0	0	0
PIGQ	1	8.66495	0	2	0	-1.44341	0	0	0	0	0	0	0	0	0
PPA2	1	9.31343	0	2	0	-1.44193	0	0	0	0	0	0	0	0	0
SPCS1	1	9.57616	0	2	0	-1.29342	0	0	0	0	0	0	0	0	0
STT3A	2	11.0366	1	2	0	-1.39316	0	0	0	0	0	0	0	-1.181	0
WHSC1	3	0	0	2	0	-1.23878	0	0	0	0	-0.557259	0	0	-0.783045	0
CRKL	1	10.9531	0	2	0	-0.984454	0	0	0	0	0	0	0	0	0
LIMS1	1	9.02783	0	2	0	-1.0269	0	0	0	0	0	0	0	0	0
LRRC41	1	10.4022	1	2	0	-0.991315	0	0	0	0	0	0	0	0	0
MRPL51	1	9.96376	0	2	0	-1.04098	0	0	0	0	0	0	0	0	0
SSR3	1	10.9829	0	2	0	-0.988768	0	0	0	0	0	0	0	0	0
TSC22D2	2	8.17587	0	2	0	-1.1856	0	0	-1.44147	0	0	0	0	0	0
VPS37A	1	8.52313	0	2	0	-1.06485	0	0	0	0	0	0	0	0	0
ARPC2	3	11.4947	1	2	-1.28225	-1.72577	0	0	0	0	0	0	0	0	-1.33748
ATP5D	4	9.41909	0	2	-1.49315	-1.36131	0	-1.10139	0	0	0	0	0	0	-1.11416
CHD8	4	10.8205	1	2	0	-1.44062	0	-1.71395	0	0	0	0	0	-0.709727	-2.05604
MTCH2	3	10.9587	0	2	0	-0.873553	0	-0.702766	0	0	0	0	0	0	-1.09475
PIGM	2	8.00207	0	2	0	-1.10876	0	0	0	0	0	0	0	0	-1.04705
PIGX	2	8.32198	0	2	0	-1.88087	0	0	0	0	0	0	0	0	-1.1466
PSIP1	4	11.4905	1	2	0	-1.69904	0	0	0	0	0	-1.2332	0	-1.86118	-1.26396
PTPMT1	4	6.73873	0	2	-1.46255	-3.01429	0	-1.47264	0	0	0	0	0	0	-2.23065
SHQ1	4	8.49998	0	2	-1.41503	-1.98641	0	-1.36572	0	0	0	0	0	0	-2.14659
SLC35B2	2	9.22567	0	2	0	-1.28469	0	0	0	0	0	0	0	0	-1.16025
SPATA5	2	8.26065	0	2	0	-1.33622	0	0	0	0	0	0	0	0	-1.93618
VPS29	3	9.95607	1	2	0	-1.93949	0	0	0	0	0	0	0	-1.44719	-2.24575
WDR4	4	9.24005	0	2	-0.789312	-1.13075	0	-1.29658	0	0	0	0	0	0	-1.18832
ASCC3	3	10.0293	0	2	-1.64426	-2.34345	0	0	0	0	0	0	0	0	-0.641509
CDH2	1	9.19822	0	2	0	-2.49417	0	0	0	0	0	0	0	0	0
CTNNB1	1	12.2823	1	2	0	-6.43901	0	0	0	0	0	0	0	0	0
EIF1	1	12.0003	0	2	0	-3.89563	0	0	0	0	0	0	0	0	0
GPAA1	1	9.76264	0	2	0	-2.41023	0	0	0	0	0	0	0	0	0
GTF3C4	2	10.8676	0	2	0	-2.5257	0	0	0	0	0	0	0	-1.85657	0
HSP90B1	1	13.199	1	2	0	-3.08829	0	0	0	0	0	0	0	0	0
NDC80	1	10.5859	0	2	0	-3.78872	0	0	0	0	0	0	0	0	0
OSTC	2	9.81342	0	2	0	-2.91838	0	0	0	0	0	0	0	0	-1.38265
PGD	2	11.1857	1	2	-2.92679	-2.67324	0	0	0	0	0	0	0	0	0
PIGK	2	8.675	0	2	0	-2.56946	0	0	0	0	0	0	0	0	-0.838205
PIGS	2	9.94474	0	2	0	-1.56565	0	0	0	0	0	0	0	0	-0.78309
PIGT	1	9.49487	0	2	0	-3.16359	0	0	0	0	0	0	0	0	0
PIGU	2	8.69131	0	2	0	-1.92093	0	0	0	0	0	0	0	0	-1.08583
POLR3K	1	9.28473	0	2	0	-2.35132	0	0	0	0	0	0	0	0	0
SPCS2	1	9.43209	0	2	0	-3.99517	0	0	0	0	0	0	0	0	0
ARPC4	2	8.35678	1	2	-1.27265	-1.89564	0	0	0	0	0	0	0	0	0
BAG6	1	11.5868	1	2	0	-1.89564	0	0	0	0	0	0	0	0	0
CHMP5	2	9.42219	0	2	0	-1.54771	0	-1.33431	0	0	0	0	0	0	0
CTNND1	1	11.0086	1	2	0	-1.98967	0	0	0	0	0	0	0	0	0
DPM1	2	9.00235	0	2	0	-1.92118	0	0	0	0	0	0	0	-1.41915	0
HIRA	1	8.02815	1	2	0	-1.57372	0	0	0	0	0	0	0	0	0
LGR4	1	11.2978	1	2	0	-1.58371	0	0	0	0	0	0	0	0	0
LRP6	1	10.5967	1	2	0	-1.70552	0	0	0	0	0	0	0	0	0
NRBP1	1	10.1203	1	2	0	-1.77279	0	0	0	0	0	0	0	0	0
PDZD11	1	8.96945	0	2	0	-1.60766	0	0	0	0	0	0	0	0	0
PIGH	2	7.74151	0	2	0	-1.54772	0	0	0	0	0	0	0	-1.3456	0
RNF146	1	7.91804	0	2	0	-1.53575	0	0	0	0	0	0	0	0	0
SEC62	1	10.505	1	2	0	-1.88801	0	0	0	0	0	0	0	0	0
SIMC1	1	8.78591	0	2	0	-2.02688	0	0	0	0	0	0	0	0	0
SMARCA5	1	11.6396	1	2	0	-1.52886	0	0	0	0	0	0	0	0	0
TEFM	1	6.72122	0	2	0	-1.79878	0	0	0	0	0	0	0	0	0
TOP3A	1	9.70219	0	2	0	-1.94627	0	0	0	0	0	0	0	0	0
ZNF26	1	7.22678	0	2	0	-2.02688	0	0	0	0	0	0	0	0	0
ACTR2	2	11.8153	1	2	-1.5901	-1.54772	0	0	0	0	0	0	0	0	0
ATP5B	3	13.8798	1	2	-1.12202	-1.55541	0	-1.00829	0	0	0	0	0	0	0
MRPL35	3	9.60779	0	2	-1.10941	-1.29342	0	-0.713225	0	0	0	0	0	0	0
MTPAP	2	8.86226	1	2	-0.884338	-1.32179	0	0	0	0	0	0	0	0	0
PGGT1B	3	7.82603	0	2	-1.27265	-1.39314	0	-1.32825	0	0	0	0	0	0	0
SEC63	2	10.365	0	2	-0.644968	-1.3059	0	0	0	0	0	0	0	0	0
ALG9	1	6.46869	0	3	-0.81875	0	0	0	0	0	0	0	0	0	0
ARHGEF12	2	11.4804	1	3	-0.676584	0	0	0	0	0	0	0	0	0	-0.375852
BSG	1	12.5435	0	3	-0.548326	0	0	0	0	0	0	0	0	0	0
C19orf43	1	10.3638	0	3	-0.734155	0	0	0	0	0	0	0	0	0	0
C1QBP	1	11.778	0	3	-0.779078	0	0	0	0	0	0	0	0	0	0
CASC1	1	2.27833	0	3	-0.592689	0	0	0	0	0	0	0	0	0	0
COQ3	1	7.3669	0	3	-0.548307	0	0	0	0	0	0	0	0	0	0
COQ4	1	8.75013	0	3	-0.712272	0	0	0	0	0	0	0	0	0	0
COQ5	1	8.43863	0	3	-0.634601	0	0	0	0	0	0	0	0	0	0
DIDO1	1	10.4987	1	3	-0.50169	0	0	0	0	0	0	0	0	0	0
EARS2	1	10.1493	0	3	-0.768801	0	0	0	0	0	0	0	0	0	0
FOXO3	1	9.10485	0	3	-0.505396	0	0	0	0	0	0	0	0	0	0
GFPT1	3	10.6657	1	3	-0.679125	0	0	-0.219057	0	0	0	0	0	-0.315169	0
GSK3A	1	9.41861	1	3	-0.671442	0	0	0	0	0	0	0	0	0	0
HK2	1	10.8802	0	3	-0.831222	0	0	0	0	0	0	0	0	0	0
HSD17B12	2	9.31841	0	3	-0.646878	0	0	0	-0.832573	0	0	0	0	0	0
IGF1R	1	9.82841	0	3	-0.480144	0	0	0	0	0	0	0	0	0	0
MTG1	1	6.08582	0	3	-0.762422	0	0	0	0	0	0	0	0	0	0
PAN3	2	9.03421	1	3	-0.562314	0	0	0	0	0	0	0	0	0	-0.470139
PDSS1	1	8.0708	0	3	-0.514151	0	0	0	0	0	0	0	0	0	0
PIP5K1A	1	10.2376	0	3	-0.587405	0	0	0	0	0	0	0	0	0	0
PPRC1	1	10.5026	1	3	-0.67468	0	0	0	0	0	0	0	0	0	0
PTCD3	1	10.913	0	3	-0.593531	0	0	0	0	0	0	0	0	0	0
PVRL2	1	0	0	3	-0.490519	0	0	0	0	0	0	0	0	0	0
PXN	1	8.99411	0	3	-0.606856	0	0	0	0	0	0	0	0	0	0
RAPH1	1	6.16296	1	3	-0.480239	0	0	0	0	0	0	0	0	0	0
REPS1	1	9.5574	1	3	-0.524712	0	0	0	0	0	0	0	0	0	0
RRAS2	1	8.96041	0	3	-0.519598	0	0	0	0	0	0	0	0	0	0
SALL1	1	9.21799	1	3	-0.478228	0	0	0	0	0	0	0	0	0	0
SCO1	1	9.7057	0	3	-0.795388	0	0	0	0	0	0	0	0	0	0
SMAD5	1	10.639	1	3	-0.520815	0	0	0	0	0	0	0	0	0	0
SP1	1	10.6956	1	3	-0.760279	0	0	0	0	0	0	0	0	0	0
STAG2	1	12.42	1	3	-0.506404	0	0	0	0	0	0	0	0	0	0
TIMM8B	1	9.18108	0	3	-0.764606	0	0	0	0	0	0	0	0	0	0
UBE3D	1	6.79458	0	3	-0.831029	0	0	0	0	0	0	0	0	0	0
USP46	1	9.9052	1	3	-0.490586	0	0	0	0	0	0	0	0	0	0
WRAP53	1	8.67865	0	3	-0.505228	0	0	0	0	0	0	0	0	0	0
YAP1	2	10.1262	1	3	-0.634321	0	0	0	0	-0.943483	0	0	0	0	0
ZC3H11A	1	10.6459	1	3	-0.522764	0	0	0	0	0	0	0	0	0	0
AKT3	6	10.6164	1	3	-0.880163	-0.264436	0	-0.216324	0	-0.471055	0	-0.308	0	0	-0.179276
FERMT2	2	9.98923	1	3	-0.650637	-0.396643	0	0	0	0	0	0	0	0	0
GCN1	3	0	0	3	-0.745899	0	0	0	-1.13419	0	0	0	0	0	-0.744492
TLN1	2	11.8877	1	3	-0.723389	0	0	0	0	0	0	0	0	0	-0.677103
C12orf66	1	7.42744	0	3	-0.859891	0	0	0	0	0	0	0	0	0	0
C14orf2	1	9.74226	0	3	-1.17277	0	0	0	0	0	0	0	0	0	0
COASY	1	10.031	0	3	-0.84203	0	0	0	0	0	0	0	0	0	0
DAP3	1	10.0888	0	3	-0.854954	0	0	0	0	0	0	0	0	0	0
DEPDC5	3	7.61184	1	3	-0.998549	0	0	0	-0.397106	0	-0.571761	0	0	0	0
EIF3K	2	10.7063	0	3	-1.05979	0	0	0	0	0	-0.84429	0	0	0	0
F2RL1	1	8.28674	0	3	-0.941226	0	0	0	0	0	0	0	0	0	0
GADD45GIP1	1	9.4932	0	3	-1.00515	0	0	0	0	0	0	0	0	0	0
GNG5	1	9.14393	0	3	-1.20539	0	0	0	0	0	0	0	0	0	0
GTPBP8	1	7.5313	0	3	-1.0008	0	0	0	0	0	0	0	0	0	0
ILK	1	2.40177	0	3	-0.843037	0	0	0	0	0	0	0	0	0	0
ITFG2	1	7.99065	0	3	-0.898794	0	0	0	0	0	0	0	0	0	0
KIAA0100	1	11.3003	0	3	-0.870216	0	0	0	0	0	0	0	0	0	0
MRPL15	1	9.93066	0	3	-1.13324	0	0	0	0	0	0	0	0	0	0
MRPL20	1	9.8819	0	3	-1.1122	0	0	0	0	0	0	0	0	0	0
MRPL21	1	9.32129	0	3	-1.17277	0	0	0	0	0	0	0	0	0	0
MRPL27	1	9.02881	0	3	-1.08594	0	0	0	0	0	0	0	0	0	0
MRPL30	1	9.39346	0	3	-0.963326	0	0	0	0	0	0	0	0	0	0
MRPL40	1	9.01646	0	3	-0.924854	0	0	0	0	0	0	0	0	0	0
MRPL54	1	8.2562	0	3	-0.903773	0	0	0	0	0	0	0	0	0	0
MRPS25	1	9.76884	0	3	-1.13325	0	0	0	0	0	0	0	0	0	0
NPRL3	2	9.61134	0	3	-0.996542	0	0	0	0	0	-0.39761	0	0	0	0
PAXIP1	1	9.642	1	3	-1.16384	0	0	0	0	0	0	0	0	0	0
PET117	1	4.88523	0	3	-1.15033	0	0	0	0	0	0	0	0	0	0
PMVK	1	9.0843	0	3	-0.994091	0	0	0	0	0	0	0	0	0	0
POLRMT	1	9.68522	0	3	-1.00396	0	0	0	0	0	0	0	0	0	0
PPAT	2	10.2889	1	3	-0.867252	0	0	0	0	0	0	0	0	0	-0.538042
SALL3	2	9.1348	0	3	-0.866773	0	0	0	0	0	0	0	0	0	-0.706764
SZT2	1	8.67456	0	3	-0.853924	0	0	0	0	0	0	0	0	0	0
TMED10	1	10.8399	0	3	-1.196	0	0	0	0	0	0	0	0	0	0
TMEM208	1	7.98575	0	3	-1.00396	0	0	0	0	0	0	0	0	0	0
TRUB2	1	9.08696	0	3	-1.17905	0	0	0	0	0	0	0	0	0	0
UQCRC1	1	11.3916	0	3	-0.929374	0	0	0	0	0	0	0	0	0	0
ZNF148	2	9.5436	1	3	-0.73187	0	0	0	0	0	0	0	0	0	-0.713223
ZNF236	2	8.15363	1	3	-0.945377	0	0	0	0	0	0	0	0	0	-0.815506
ATP5J2	3	9.40636	0	3	-0.931018	-0.850129	0	-1.05555	0	0	0	0	0	0	0
CDC42	3	11.3517	0	3	-1.0258	-1.06066	0	0	-0.861621	0	0	0	0	0	0
ITGB1	3	11.468	1	3	-0.900778	-0.737413	0	0	0	0	0	0	0	0	-0.964618
LRPPRC	3	11.9332	0	3	-0.747512	-0.8137	0	0	0	0	0	0	0	-0.363453	0
MRPL18	3	10.2769	0	3	-0.941991	-0.802693	0	0	0	0	0	0	0	0	-0.429129
MRPL3	3	10.9428	0	3	-1.50048	-0.880854	0	-0.752758	0	0	0	0	0	0	0
MRPL48	2	8.51675	0	3	-0.948853	-0.807568	0	0	0	0	0	0	0	0	0
MRPS9	2	9.43667	0	3	-0.872079	-0.69945	0	0	0	0	0	0	0	0	0
PARVB	3	9.748	0	3	-0.922549	-0.53795	0	0	0	0	0	0	0	0	-0.516784
PTK2	3	11.0234	1	3	-1.00135	-1.00593	0	0	0	0	0	0	0	0	-0.540902
RAPGEF1	2	10.6491	1	3	-0.617738	-0.463036	0	0	0	0	0	0	0	0	0
RHOA	4	12.5823	0	3	-0.905561	-0.554328	0	0	-1.02578	0	0	0	0	0	-0.869704
STT3B	2	11.3306	1	3	-0.657029	-0.68558	0	0	0	0	0	0	0	0	0
WBSCR16	2	0	0	3	-0.789299	-0.848622	0	0	0	0	0	0	0	0	0
WDR20	7	8.71235	1	3	-1.02519	-0.845819	-0.389302	0	0	0	0	-0.282767	-0.389302	-0.674763	-0.193879
AATF	2	10.4351	0	3	-1.41901	0	0	0	0	0	0	0	0	0	-1.47375
ADSL	1	10.7886	0	3	-2.21125	0	0	0	0	0	0	0	0	0	0
AKT2	1	10.6903	1	3	-1.2197	0	0	0	0	0	0	0	0	0	0
ATP5L	1	10.1321	0	3	-1.42799	0	0	0	0	0	0	0	0	0	0
COX7B	1	11.2584	0	3	-1.23418	0	0	0	0	0	0	0	0	0	0
DDX21	1	12.5886	1	3	-1.45099	0	0	0	0	0	0	0	0	0	0
EIF4A1	1	6.00054	1	3	-2.19214	0	0	0	0	0	0	0	0	0	0
EIF4B	4	12.3161	1	3	-1.29488	0	-0.42337	0	0	0	0	0	-0.42337	0	-0.639159
ELMO2	1	8.52205	0	3	-2.02221	0	0	0	0	0	0	0	0	0	0
F2R	1	9.66537	0	3	-1.7707	0	0	0	0	0	0	0	0	0	0
LONP1	2	11.2731	1	3	-1.62629	0	0	-1.52326	0	0	0	0	0	0	0
MAGOHB	1	8.5936	0	3	-1.30317	0	0	0	0	0	0	0	0	0	0
MAPKAP1	5	10.5027	1	3	-4.63527	-0.868052	0	-0.568409	0	-1.18778	0	0	0	0	-1.43209
METTL1	1	7.13818	0	3	-1.54828	0	0	0	0	0	0	0	0	0	0
MLST8	4	9.81249	0	3	-2.81964	-1.10819	0	0	0	-2.34285	0	0	0	0	-1.10339
MRPL33	1	8.38133	0	3	-1.7327	0	0	0	0	0	0	0	0	0	0
MRPL4	1	9.90919	0	3	-1.30728	0	0	0	0	0	0	0	0	0	0
MRPS18C	1	7.30456	0	3	-1.34475	0	0	0	0	0	0	0	0	0	0
MRPS23	1	9.5619	0	3	-1.34476	0	0	0	0	0	0	0	0	0	0
NPRL2	1	7.99085	0	3	-1.42493	0	0	0	0	0	0	0	0	0	0
OGT	3	12.2722	1	3	-1.32387	0	0	-1.13344	0	0	0	0	0	0	-1.0131
PFKP	1	11.3291	0	3	-1.59723	0	0	0	0	0	0	0	0	0	0
PGM3	2	9.37297	0	3	-1.76128	0	0	0	0	0	0	0	0	0	-1.14659
PSMG1	1	9.8901	0	3	-1.24489	0	0	0	0	0	0	0	0	0	0
RBM33	1	9.91366	1	3	-1.22636	0	0	0	0	0	0	0	0	0	0
RFT1	1	8.77879	0	3	-1.45517	0	0	0	0	0	0	0	0	0	0
RICTOR	2	8.58953	1	3	-3.97661	0	0	0	0	0	0	0	0	0	-1.89316
RPUSD4	1	9.23139	0	3	-1.64782	0	0	0	0	0	0	0	0	0	0
SEPSECS	1	7.69818	0	3	-1.74993	0	0	0	0	0	0	0	0	0	0
SLC2A1	2	9.94135	1	3	-2.66376	0	0	0	0	0	0	0	0	0	-1.82465
SSBP1	1	10.3497	0	3	-1.21124	0	0	0	0	0	0	0	0	0	0
TAF11	1	8.80256	0	3	-1.44574	0	0	0	0	0	0	0	0	0	0
TAF13	1	7.3656	0	3	-1.31383	0	0	0	0	0	0	0	0	0	0
TCEB2	1	0	0	3	-2.13324	0	0	0	0	0	0	0	0	0	0
TKT	1	12.8819	0	3	-1.22635	0	0	0	0	0	0	0	0	0	0
TPI1	1	13.0798	0	3	-2.21125	0	0	0	0	0	0	0	0	0	0
ZBTB11	1	8.57482	0	3	-1.80204	0	0	0	0	0	0	0	0	0	0
AFTPH	2	7.78933	1	4	0	0	0	-0.96648	0	0	0	0	0	-0.850907	0
AP1G1	2	10.6908	1	4	0	0	0	-0.990785	0	0	0	0	0	-0.681495	0
ARL14EP	1	8.29072	0	4	0	0	0	-0.964506	0	0	0	0	0	0	0
ATP5F1	1	10.9856	0	4	0	0	0	-0.915394	0	0	0	0	0	0	0
CASC3	2	10.4731	1	4	0	0	0	-0.876795	0	0	0	0	0	0	-0.731546
CERK	1	9.97394	0	4	0	0	0	-0.742113	0	0	0	0	0	0	0
CSDE1	1	13.0616	1	4	0	0	0	-0.862796	0	0	0	0	0	0	0
EBP	1	10.7647	0	4	0	0	0	-0.702771	0	0	0	0	0	0	0
FAM136A	1	10.0296	0	4	0	0	0	-0.798876	0	0	0	0	0	0	0
FBXL3	1	8.72954	0	4	0	0	0	-0.817292	0	0	0	0	0	0	0
FKBP1A	1	10.653	0	4	0	0	0	-0.784597	0	0	0	0	0	0	0
GIGYF2	1	10.3822	1	4	0	0	0	-0.785694	0	0	0	0	0	0	0
GOPC	1	10.0226	0	4	0	0	0	-0.88126	0	0	0	0	0	0	0
MLLT1	1	10.331	1	4	0	0	0	-0.907744	0	0	0	0	0	0	0
PARN	3	9.60083	0	4	-0.708375	0	0	-0.84128	0	0	0	0	0	0	-0.568726
RAB1A	1	10.716	0	4	0	0	0	-0.722015	0	0	0	0	0	0	0
RBM10	1	11.0081	1	4	0	0	0	-1.02078	0	0	0	0	0	0	0
SEC23IP	1	9.85363	0	4	0	0	0	-0.824735	0	0	0	0	0	0	0
SFSWAP	1	9.63096	1	4	0	0	0	-0.889663	0	0	0	0	0	0	0
SUPT20H	1	9.52758	0	4	0	0	0	-0.758048	0	0	0	0	0	0	0
TMC5	1	4.84657	0	4	0	0	0	-0.874106	0	0	0	0	0	0	0
TNRC6A	1	10.3205	1	4	0	0	0	-0.942595	0	0	0	0	0	0	0
TRAPPC12	1	8.60581	0	4	0	0	0	-0.808741	0	0	0	0	0	0	0
TRAPPC13	1	8.61806	0	4	0	0	0	-0.826261	0	0	0	0	0	0	0
UFL1	1	9.27002	0	4	0	0	0	-0.907638	0	0	0	0	0	0	0
UPF2	1	9.55682	1	4	0	0	0	-0.931189	0	0	0	0	0	0	0
ZC3H13	1	10.7349	1	4	0	0	0	-1.01381	0	0	0	0	0	0	0
ADAT2	1	7.48474	0	4	0	0	0	-2.52326	0	0	0	0	0	0	0
AIFM1	1	11.1057	1	4	0	0	0	-1.13323	0	0	0	0	0	0	0
ANKFY1	1	10.2001	1	4	0	0	0	-2.01219	0	0	0	0	0	0	0
ATP5E	2	10.7679	0	4	-0.908697	0	0	-1.01322	0	0	0	0	0	0	0
ATP5H	2	9.61861	0	4	-1.29674	0	0	-1.3047	0	0	0	0	0	0	0
CAB39	2	9.84023	0	4	0	0	0	-1.63213	-1.60715	0	0	0	0	0	0
CYP51A1	1	6.40517	0	4	0	0	0	-1.18101	0	0	0	0	0	0	0
DEGS1	1	9.78268	0	4	0	0	0	-1.62701	0	0	0	0	0	0	0
EIF4E2	1	9.80887	1	4	0	0	0	-1.28129	0	0	0	0	0	0	0
FAM98B	1	10.0992	0	4	0	0	0	-1.38775	0	0	0	0	0	0	0
FUS	1	12.4461	1	4	0	0	0	-1.25024	0	0	0	0	0	0	0
GNAI2	2	11.0303	0	4	0	0	0	-1.06785	0	0	0	0	0	0	-0.294712
GNAI3	1	10.7415	0	4	0	0	0	-2.07075	0	0	0	0	0	0	0
GNB1	2	12.7746	1	4	0	0	0	-4.88926	0	0	0	0	0	0	-1.2093
HGS	2	9.82641	0	4	0	0	0	-1.26677	-0.861922	0	0	0	0	0	0
KEAP1	6	10.1011	0	4	-0.49353	0	-0.597415	-1.22412	-0.665011	0	-0.562514	0	-0.597415	0	0
LDLR	1	9.73726	0	4	0	0	0	-1.20142	0	0	0	0	0	0	0
MAOB	1	0.227534	1	4	0	0	0	-1.12097	0	0	0	0	0	0	0
MBTPS1	2	10.5417	0	4	0	0	0	-1.712	0	0	0	0	0	-0.519299	0
MBTPS2	3	9.93201	1	4	0	0	0	-2.06095	0	0	0	-0.574917	0	-0.478776	0
MIPEP	1	8.49685	0	4	0	0	0	-1.11988	0	0	0	0	0	0	0
MSMO1	1	9.70599	0	4	0	0	0	-1.15836	0	0	0	0	0	0	0
NMT1	3	10.7192	1	4	-0.64405	0	0	-2.97524	0	0	0	0	0	-0.900767	0
OPA1	2	11.1276	1	4	-1.2311	0	0	-1.33119	0	0	0	0	0	0	0
PDCL	3	8.64586	0	4	-1.23055	0	0	-3.39716	0	0	0	0	0	0	-1.26944
PITRM1	2	9.83637	0	4	-1.30728	0	0	-1.83522	0	0	0	0	0	0	0
PTPN23	1	9.20451	0	4	0	0	0	-1.70091	0	0	0	0	0	0	0
RALGAPB	1	9.92232	1	4	0	0	0	-1.77204	0	0	0	0	0	0	0
RQCD1	5	0	0	4	-0.64252	-1.06725	0	-2.0626	-0.691397	0	-0.677091	0	0	0	0
SCAP	2	10.4934	0	4	0	0	0	-2.49009	0	0	0	0	0	-0.863278	0
SMG6	1	8.82177	1	4	0	0	0	-1.52593	0	0	0	0	0	0	0
SMG7	2	10.7258	1	4	0	0	0	-1.58911	-1.02846	0	0	0	0	0	0
SREBF2	2	11.804	1	4	0	0	0	-1.77617	0	0	0	0	0	-0.499953	0
SSB	1	11.2802	0	4	0	0	0	-2.57217	0	0	0	0	0	0	0
STRAP	2	11.3517	0	4	0	-1.1372	0	-2.02285	0	0	0	0	0	0	0
TADA2B	3	8.53448	0	4	0	0	0	-1.15581	-0.943134	0	-0.862378	0	0	0	0
TMEM41B	1	9.07674	0	4	0	0	0	-1.07128	0	0	0	0	0	0	0
TSEN2	1	7.76726	0	4	0	0	0	-1.96645	0	0	0	0	0	0	0
TXNDC17	2	9.12019	0	4	-0.988856	0	0	-1.01579	0	0	0	0	0	0	0
VPS45	3	9.09466	0	4	0	0	0	-1.12565	-0.801825	0	-0.653553	0	0	0	0
YME1L1	2	11.3047	1	4	-1.50249	0	0	-1.69606	0	0	0	0	0	0	0
ZSWIM2	1	0	0	4	0	0	0	-2.95068	0	0	0	0	0	0	0
CAPRIN1	5	12.7683	1	4	0	0	-0.514161	-0.977551	-0.427215	0	-0.697549	0	-0.514161	0	0
MTHFD1	2	11.4302	0	4	-0.694527	0	0	-0.757233	0	0	0	0	0	0	0
RCOR1	2	9.62515	1	4	0	0	0	-0.835396	0	0	-0.373899	0	0	0	0
SGF29	2	0	0	4	0	0	0	-0.798567	0	0	-0.792969	0	0	0	0
TMEM131	3	10.1925	1	4	-0.34803	0	0	-0.894751	-0.651339	0	0	0	0	0	0
RIC8A	2	10.2223	0	4	0	-0.786482	0	-1.03806	0	0	0	0	0	0	0
ATG14	1	7.73331	0	4	0	0	0	0	0	-3.17572	0	0	0	0	0
C11orf30	4	0	0	4	0	0	-0.375366	0	0	-1.90459	0	0	-0.375366	-0.59545	0
C14orf166	4	10.9512	0	4	0	-1.72574	0	-2.51874	0	-2.13728	0	0	0	0	-1.16861
ERN1	1	7.3642	1	4	0	0	0	0	0	-6.09791	0	0	0	0	0
GANAB	3	12.6634	1	4	-0.548297	0	0	0	0	-2.29705	0	0	0	0	-0.517685
IMMT	8	10.9032	0	4	-1.15597	-1.87489	-0.918216	-1.48057	0	-2.38725	0	0	-0.918216	-1.36471	-1.04705
KDM5A	3	10.0123	1	4	0	0	-0.646065	0	0	-1.82595	0	0	-0.646065	0	0
MNT	7	8.58873	1	4	0	-0.290964	0	-0.946855	0	-1.69563	-0.376614	-0.968927	0	-1.5955	-0.79199
MOGS	1	9.33023	0	4	0	0	0	0	0	-3.32011	0	0	0	0	0
NCKAP1	2	11.3862	1	4	0	-1.12392	0	0	0	-1.79032	0	0	0	0	0
PHF12	4	9.14146	1	4	0	0	-0.520575	0	0	-1.80239	0	0	-0.520575	0	-0.367404
PYROXD1	1	6.70331	0	4	0	0	0	0	0	-3.43887	0	0	0	0	0
SP3	3	10.4819	1	4	-0.671805	0	0	0	0	-1.67793	0	0	0	-0.865114	0
TM9SF3	2	11.4027	1	4	0	0	0	0	0	-2.07984	-0.602353	0	0	0	0
TMED2	2	11.1903	0	4	-1.42964	0	0	0	0	-4.32011	0	0	0	0	0
TSEN15	4	9.65277	0	4	0	-1.20378	0	-1.76685	0	-1.77227	0	0	0	0	-0.901481
UBA5	2	9.11906	0	4	0	0	0	-0.612825	0	-1.84535	0	0	0	0	0
UCHL5	5	9.86248	0	4	0	-0.699544	0	-1.08037	0	-2.62836	0	0	0	-0.858722	-0.59474
XBP1	1	0	0	4	0	0	0	0	0	-7.22291	0	0	0	0	0
CHD2	2	9.93935	1	4	0	0	0	-0.26672	0	-0.667513	0	0	0	0	0
IGF2BP1	1	11.1976	1	4	0	0	0	0	0	-0.883542	0	0	0	0	0
LIN28B	5	9.53323	0	4	-0.492476	0	0	-0.215747	-0.404225	-0.824203	0	-0.64243	0	0	0
ZFX	1	9.33323	1	4	0	0	0	0	0	-0.886476	0	0	0	0	0
INO80C	4	7.37638	0	4	-0.393586	-0.451273	0	0	0	-1.00688	0	-0.388422	0	0	0
SIAH1	4	6.65889	1	4	0	0	0	0	-0.428768	-0.957328	0	0	0	-0.44757	-0.390389
TXNDC15	2	8.87494	0	4	0	0	0	0	0	-0.943483	0	0	0	0	-0.490156
USP22	2	11.9167	1	4	0	-0.684591	0	0	0	-1.3013	0	0	0	0	0
WDR44	5	8.881	1	4	-0.715062	-0.38532	0	0	0	-0.940523	0	0	0	-0.339548	-0.561694
BAZ1B	6	11.927	1	5	0	-0.506113	-1.23867	0	-0.963492	0	-0.237519	0	-1.23867	-1.52772	0
DYRK1A	8	9.57618	1	5	0	-1.18435	-0.791563	-1.47143	0	-1.52624	0	-1.67154	-0.791563	-2.24704	-1.92391
EZH2	6	9.86578	1	5	0	0	-1.1717	-1.61087	-4.35618	0	-0.494402	0	-1.1717	-0.597972	0
KAT7	8	9.26539	1	5	-0.691434	-2.12578	-1.72188	-1.06969	0	0	0	-1.98951	-1.72188	-2.27162	-0.66879
KDM2A	10	10.2936	1	5	-0.452724	-0.895446	-0.900425	-0.481993	-0.260202	0	-0.449515	-0.385379	-0.900425	-0.720738	-1.05149
TLK2	8	9.07671	1	5	0	-1.0318	-1.12107	-0.452457	0	0	-0.256027	-0.572033	-1.12107	-0.929119	-0.395431
TRIP12	8	11.7279	1	5	-0.389886	-0.924374	-1.26898	-0.36781	0	0	0	-0.594003	-1.26898	-1.16868	-0.710971
ANKRD30A	4	1.5629	0	5	0	0	-0.716396	0	0	0	0	-0.469839	-0.716396	0	-0.470479
ILF3	5	13.2078	1	5	0	0	-0.714224	0	0	0	-0.717551	0	-0.714224	-0.782345	-1.09361
RPL29	3	12.4144	0	5	0	0	-0.867718	0	0	0	0	0	-0.867718	0	-1.51735
SLC4A7	4	10.0304	0	5	0	-0.686197	-0.856831	0	0	0	0	0	-0.856831	0	-1.00155
ZNF566	3	6.74726	0	5	0	0	-0.725026	0	0	0	0	0	-0.725026	0	-0.76528
ZSWIM6	7	8.60531	0	5	-0.528411	0	-0.66827	-0.257068	0	0	-0.267774	-0.32307	-0.66827	0	-0.457611
CLYBL	2	5.50127	0	5	0	0	-0.433041	0	0	0	0	0	-0.433041	0	0
DNAJC7	3	10.4082	1	5	0	0	-0.452655	-0.430538	0	0	0	0	-0.452655	0	0
LUC7L2	2	0	0	5	0	0	-0.44561	0	0	0	0	0	-0.44561	0	0
MAGED1	2	12.5865	1	5	0	0	-0.369552	0	0	0	0	0	-0.369552	0	0
MECP2	2	10.7512	0	5	0	0	-0.435083	0	0	0	0	0	-0.435083	0	0
MYBPC1	2	6.72953	0	5	0	0	-0.271242	0	0	0	0	0	-0.271242	0	0
PDZD2	2	7.10673	1	5	0	0	-0.280268	0	0	0	0	0	-0.280268	0	0
RAP1GAP2	2	8.41765	1	5	0	0	-0.421343	0	0	0	0	0	-0.421343	0	0
RERE	3	9.96116	1	5	0	0	-0.433029	0	0	0	0	0	-0.433029	-0.487755	0
SEMA5A	2	2.6542	0	5	0	0	-0.398804	0	0	0	0	0	-0.398804	0	0
TRIM71	5	9.04067	1	5	-0.316785	-0.311657	-0.406727	-0.266384	0	0	0	0	-0.406727	0	0
ZNF143	3	8.11063	0	5	0	-0.285136	-0.466032	0	0	0	0	0	-0.466032	0	0
ZNF185	3	7.04679	0	5	0	0	-0.53945	0	0	0	0	0	-0.53945	0	-0.270232
DCAF7	6	11.5599	0	5	-1.21124	0	-1.58263	-1.68519	0	-2.80227	0	0	-1.58263	0	-2.54715
EED	5	8.7434	1	5	0	0	-2.01335	-1.57528	-3.44271	0	0	0	-2.01335	-0.653859	0
MPHOSPH8	4	9.77221	1	5	0	0	-1.67993	-1.25025	0	0	0	0	-1.67993	-1.30331	0
OTUD5	4	10.2154	1	5	0	-2.05615	-1.50664	0	0	0	0	0	-1.50664	-1.94971	0
PDAP1	5	10.7188	0	5	0	-2.19683	-1.80434	-2.83525	0	0	0	0	-1.80434	0	-1.71447
SETDB1	6	9.00783	1	5	-0.579208	0	-1.62371	-0.848448	0	0	0	0	-1.62371	-1.97904	-0.710791
SUZ12	4	10.3	1	5	0	0	-2.04665	-1.84524	-2.62311	0	0	0	-2.04665	0	0
TAF3	7	7.73983	1	5	-1.01717	0	-2.03744	-0.497374	0	-2.36076	0	-1.06898	-2.03744	-1.00198	0
TAF6	5	9.23008	0	5	-1.33489	0	-1.51976	0	0	0	0	0	-1.51976	-2.08354	-1.51117
USP7	5	11.557	1	5	0	0	-1.99949	-0.62812	0	0	0	-1.06425	-1.99949	-1.148	0
ENO1	4	14.7926	0	5	0	-0.990997	-1.38408	-0.871746	0	0	0	0	-1.38408	0	0
QKI	4	11.8791	1	5	0	-0.489095	-1.40945	0	0	0	0	0	-1.40945	-1.02645	0
TRMT61A	3	8.49623	0	5	0	0	-1.51978	-1.65234	0	0	0	0	-1.51978	0	0
WDR24	3	7.60147	0	5	0	0	-1.20258	0	0	0	0	0	-1.20258	0	-1.08453
WNK1	5	11.4435	1	5	-0.437522	-0.724878	-0.996121	-0.673391	0	0	0	0	-0.996121	0	0
FAM19A5	3	6.26423	0	5	0	0	-0.958942	0	0	0	0	0	-0.958942	0	-0.727377
GPI	4	12.1928	0	5	-0.811323	0	-0.856818	0	0	0	0	0	-0.856818	0	-0.623405
GTF2I	5	9.93154	1	5	0	-0.395771	-0.849175	-0.33877	0	0	0	0	-0.849175	0	-0.487112
HNRNPD	6	12.7649	1	5	-0.564683	0	-0.804395	-0.414255	0	0	-0.387736	0	-0.804395	0	-0.607968
ICMT	4	10.9788	1	5	-0.967135	0	-0.927216	0	0	0	0	0	-0.927216	0	-0.895835
NRXN3	4	0.227534	1	5	0	0	-0.856899	-0.333567	0	0	0	0	-0.856899	0	-0.704331
PKN2	4	10.5507	1	5	-0.656838	0	-0.829337	0	0	0	0	0	-0.829337	0	-0.667323
PPP2R2A	3	9.98152	1	5	0	0	-1.05477	0	0	0	0	0	-1.05477	0	-1.04435
PRDM15	3	7.72502	0	5	0	0	-0.771936	0	0	0	0	0	-0.771936	0	-0.63433
TMLHE	3	8.12876	0	5	0	0	-0.683507	0	0	0	0	0	-0.683507	0	-0.567806
UBE2K	4	11.4314	1	5	0	0	-0.77814	-0.799749	0	0	0	0	-0.77814	0	-0.523038
ANKRD11	3	11.5252	1	5	0	0	-0.59048	0	0	0	0	0	-0.59048	-0.283754	0
AP3B1	2	10.1801	1	5	0	0	-0.552395	0	0	0	0	0	-0.552395	0	0
BIRC6	4	10.9187	1	5	0	0	-0.52309	-0.366044	0	0	0	0	-0.52309	-0.242289	0
BPTF	3	10.9086	1	5	0	0	-0.680583	-0.936188	0	0	0	0	-0.680583	0	0
CTNNA2	2	0	1	5	0	0	-0.593801	0	0	0	0	0	-0.593801	0	0
DUSP9	2	10.6854	0	5	0	0	-0.507667	0	0	0	0	0	-0.507667	0	0
GABRB1	2	0.227534	1	5	0	0	-0.61318	0	0	0	0	0	-0.61318	0	0
MERTK	3	7.36043	0	5	0	0	-0.619787	0	0	0	0	0	-0.619787	-0.557686	0
MKL1	3	8.6525	0	5	0	0	-0.55112	0	0	0	0	0	-0.55112	-0.249027	0
R3HDM1	2	10.0668	0	5	0	0	-0.563335	0	0	0	0	0	-0.563335	0	0
RDX	2	10.801	1	5	0	0	-0.543532	0	0	0	0	0	-0.543532	0	0
XPO6	5	11.4982	1	5	0	-0.271796	-0.638142	-0.174499	0	0	0	0	-0.638142	-0.288334	0
ZC3HAV1	3	9.73175	0	5	0	0	-0.521784	0	0	0	0	0	-0.521784	-0.33694	0
RPS27	4	11.6862	0	5	-2.87021	0	-2.7954	0	0	0	0	0	-2.7954	0	-1.53514
SRRD	4	7.92481	0	5	-1.43413	0	-2.69143	-1.56478	0	0	0	0	-2.69143	0	0
CLPB	4	8.90776	0	5	-1.37611	0	-1.77434	-0.956518	0	0	0	0	-1.77434	0	0
SMG8	4	8.55135	0	5	0	0	-2.0792	-0.928322	0	0	0	0	-2.0792	0	-0.955052
SMG9	4	9.02645	0	5	0	0	-2.08953	-0.650345	0	0	0	0	-2.08953	0	-0.777668
CCDC6	4	9.96155	1	5	0	0	-1.6948	0	0	0	0	0	-1.6948	-0.787266	-0.745962
CTDSPL2	4	10.0097	1	5	0	-0.649543	-1.7792	0	0	0	0	0	-1.7792	-0.658654	0
DKC1	3	11.7868	1	5	0	0	-1.69963	0	0	0	0	0	-1.69963	0	-1.28153
FAM50A	3	10.4025	1	5	0	0	-1.85681	0	0	0	0	0	-1.85681	0	-1.34821
MYOCD	4	0	1	5	0	0	-1.58801	0	0	0	0	0	-1.58801	-0.739459	-0.779801
RPL10	3	13.8977	1	5	0	0	-1.61584	0	0	0	0	0	-1.61584	0	-0.974416
SIN3B	3	9.30646	1	5	0	0	-1.3852	0	0	0	0	0	-1.3852	-1.1058	0
CLIC2	4	1.99687	0	5	0	0	-1.31232	0	0	0	0	0	-1.31232	-0.408098	-0.39524
HCFC1	3	11.9396	1	5	0	0	-1.33688	0	0	0	0	0	-1.33688	0	-0.702881
NOSIP	3	9.13224	0	5	0	0	-1.28816	0	0	0	0	0	-1.28816	0	-0.658654
ATRX	4	11.3359	1	5	-0.711854	0	-1.07763	-0.618249	0	0	0	0	-1.07763	0	0
CFDP1	3	8.78844	0	5	-0.851363	0	-1.20881	0	0	0	0	0	-1.20881	0	0
DOT1L	4	9.97584	1	5	0	0	-0.970486	0	0	0	-0.300143	0	-0.970486	0	-0.345242
RBM27	3	8.55595	1	5	-0.78825	0	-0.844543	0	0	0	0	0	-0.844543	0	0
PDS5A	3	11.6548	1	5	0	0	-0.715287	0	0	0	-0.42624	0	-0.715287	0	0
ADNP	3	11.2239	1	5	0	0	-0.693679	-0.320996	0	0	0	0	-0.693679	0	0
AHCY	2	12.1951	1	5	0	0	-0.650383	0	0	0	0	0	-0.650383	0	0
AP3D1	2	11.3683	0	5	0	0	-0.659378	0	0	0	0	0	-0.659378	0	0
ATP2B2	2	0.277387	1	5	0	0	-0.659791	0	0	0	0	0	-0.659791	0	0
CAPN9	2	1.71304	0	5	0	0	-0.666398	0	0	0	0	0	-0.666398	0	0
IL1RAPL2	2	0	1	5	0	0	-0.670679	0	0	0	0	0	-0.670679	0	0
PHF8	2	10.6652	1	5	0	0	-0.635481	0	0	0	0	0	-0.635481	0	0
GNB2L1	4	0	0	5	0	-2.04248	-5.01337	-2.16779	0	0	0	0	-5.01337	0	0
HNRNPA1	2	12.9381	1	5	0	0	-4.29657	0	0	0	0	0	-4.29657	0	0
MAP2K6	4	7.05783	1	5	-0.455944	0	-4.04592	0	0	0	0	0	-4.04592	-0.512771	0
MAPK14	4	9.78463	1	5	0	-0.673265	-4.74477	0	0	0	0	0	-4.74477	-0.754874	0
PRPF39	3	9.2873	1	5	0	0	-4.02695	0	0	0	0	0	-4.02695	0	-0.824663
PTBP1	2	12.6672	1	5	0	0	-4.53642	0	0	0	0	0	-4.53642	0	0
RPE65	2	0	0	5	0	0	-3.76368	0	0	0	0	0	-3.76368	0	0
RPN1	2	11.509	0	5	0	0	-3.76368	0	0	0	0	0	-3.76368	0	0
RSPH1	2	0	0	5	0	0	-3.31623	0	0	0	0	0	-3.31623	0	0
TRNAU1AP	3	7.87805	0	5	0	0	-4.50974	0	0	0	0	0	-4.50974	0	-1.0877
ZAK	2	0	0	5	0	0	-5.29972	0	0	0	0	0	-5.29972	0	0
HAUS7	3	4.79502	1	5	0	0	-2.66416	0	0	0	0	0	-2.66416	0	-1.59018
KLF11	2	7.28423	0	5	0	0	-2.50065	0	0	0	0	0	-2.50065	0	0
PRMT1	2	11.715	1	5	0	0	-2.53487	0	0	0	0	0	-2.53487	0	0
TCOF1	3	11.3786	0	5	0	0	-2.38037	0	0	0	0	0	-2.38037	0	-1.88051
TOP1	2	11.3979	1	5	0	0	-2.53487	0	0	0	0	0	-2.53487	0	0
AARS	2	11.5495	0	5	0	0	-1.85679	0	0	0	0	0	-1.85679	0	0
ATP13A1	2	10.023	1	5	0	0	-1.8568	0	0	0	0	0	-1.8568	0	0
FBXO42	3	8.8714	1	5	0	0	-1.97507	0	0	0	0	0	-1.97507	-0.587114	0
GMPS	2	11.0085	1	5	0	0	-2.17872	0	0	0	0	0	-2.17872	0	0
GTF3C6	3	8.99058	0	5	0	0	-1.74433	0	0	-2.80233	0	0	-1.74433	0	0
KCNE3	2	3.2696	0	5	0	0	-1.95633	0	0	0	0	0	-1.95633	0	0
LCMT1	2	8.06825	0	5	0	0	-2.17874	0	0	0	0	0	-2.17874	0	0
NAA10	2	9.24741	0	5	0	0	-1.9348	0	0	0	0	0	-1.9348	0	0
RPS10	2	7.47725	1	5	0	0	-1.85679	0	0	0	0	0	-1.85679	0	0
SDK1	3	5.62865	0	5	0	0	-1.9893	0	0	0	0	0	-1.9893	0	-0.773679
ANGPTL4	2	1.58807	0	5	0	0	-1.68687	0	0	0	0	0	-1.68687	0	0
ARHGAP44	2	6.90128	1	5	0	0	-1.56462	0	0	0	0	0	-1.56462	0	0
CTCF	2	10.3021	1	5	0	0	-1.57564	0	0	0	0	0	-1.57564	0	0
FAM58A	2	9.07784	0	5	0	0	-1.75492	0	0	0	0	0	-1.75492	0	0
ING5	2	8.80215	0	5	0	0	-1.60682	0	0	0	0	0	-1.60682	0	0
MCTS1	2	9.39216	0	5	0	0	-1.75728	0	0	0	0	0	-1.75728	0	0
NAE1	2	10.6401	0	5	0	0	-1.81099	0	0	0	0	0	-1.81099	0	0
STX7	2	9.28343	0	5	0	0	-1.77434	0	0	0	0	0	-1.77434	0	0
VPS72	2	9.17932	0	5	0	0	-1.76368	0	0	0	0	0	-1.76368	0	0
YBX1	2	13.0891	1	5	0	0	-1.69811	0	0	0	0	0	-1.69811	0	0
ZRSR2	2	6.89271	1	5	0	0	-1.67993	0	0	0	0	0	-1.67993	0	0
ADGRL4	2	0	0	5	0	0	-1.25891	0	0	0	0	0	-1.25891	0	0
ADRM1	2	9.75725	1	5	0	0	-1.47829	0	0	0	0	0	-1.47829	0	0
ATP6AP1	2	11.1076	0	5	0	0	-1.28213	0	0	0	0	0	-1.28213	0	0
DNMT1	2	11.8516	1	5	0	0	-1.28569	0	0	0	0	0	-1.28569	0	0
E2F7	2	9.22912	0	5	0	0	-1.44176	0	0	0	0	0	-1.44176	0	0
GNA13	3	10.0718	0	5	-0.930655	0	-1.41815	0	0	0	0	0	-1.41815	0	0
MAP2K3	2	8.94008	0	5	0	0	-1.27185	0	0	0	0	0	-1.27185	0	0
PUM1	2	10.6954	1	5	0	0	-1.3275	0	0	0	0	0	-1.3275	0	0
SLC30A1	2	8.74205	1	5	0	0	-1.46253	0	0	0	0	0	-1.46253	0	0
THRAP3	2	11.565	1	5	0	0	-1.32497	0	0	0	0	0	-1.32497	0	0
UBAP2L	2	11.543	1	5	0	0	-1.24913	0	0	0	0	0	-1.24913	0	0
CAND1	5	11.9837	1	5	0	0	-1.16497	-0.620324	-0.591356	0	-0.811885	0	-1.16497	0	0
CNBP	2	12.2925	1	5	0	0	-1.05912	0	0	0	0	0	-1.05912	0	0
FAM60A	3	10.8461	1	5	0	0	-1.13949	0	0	0	0	-0.700521	-1.13949	0	0
FIS1	2	9.20043	0	5	0	0	-1.11985	0	0	0	0	0	-1.11985	0	0
PARL	3	9.28931	0	5	0	0	-1.21589	-0.796897	0	0	0	0	-1.21589	0	0
PGAM1	2	12.2823	0	5	0	0	-1.11984	0	0	0	0	0	-1.11984	0	0
SACM1L	2	9.59467	0	5	0	0	-1.12982	0	0	0	0	0	-1.12982	0	0
SND1	2	11.8467	1	5	0	0	-1.17886	0	0	0	0	0	-1.17886	0	0
SNX32	2	4.18283	0	5	0	0	-1.19241	0	0	0	0	0	-1.19241	0	0
SYT14	2	0	1	5	0	0	-1.20258	0	0	0	0	0	-1.20258	0	0
ZNF529	3	7.91533	0	5	0	0	-1.14223	0	0	0	-0.595446	0	-1.14223	0	0
CHRM3	2	5.69272	1	5	0	0	-1.00491	0	0	0	0	0	-1.00491	0	0
CUL5	2	9.65036	1	5	0	0	-0.942801	0	0	0	0	0	-0.942801	0	0
FAF2	4	10.2967	1	5	0	0	-0.947965	0	-1.0811	0	-1.15837	0	-0.947965	0	0
KANK3	2	4.4966	0	5	0	0	-0.90032	0	0	0	0	0	-0.90032	0	0
KMT2A	2	10.9599	1	5	0	0	-0.915713	0	0	0	0	0	-0.915713	0	0
RRP8	2	8.5292	0	5	0	0	-0.949926	0	0	0	0	0	-0.949926	0	0
SPG7	2	9.70021	0	5	0	0	-0.946085	0	0	0	0	0	-0.946085	0	0
TIMM17A	2	10.2169	0	5	0	0	-0.932758	0	0	0	0	0	-0.932758	0	0
VPS13D	2	9.73863	1	5	0	0	-0.957123	0	0	0	0	0	-0.957123	0	0
ALG13	2	9.6831	1	5	0	0	-0.841384	0	0	0	0	0	-0.841384	0	0
CASP7	2	8.63231	0	5	0	0	-0.874542	0	0	0	0	0	-0.874542	0	0
CELF4	2	1.87011	1	5	0	0	-0.816174	0	0	0	0	0	-0.816174	0	0
PROM1	2	6.16771	0	5	0	0	-0.769403	0	0	0	0	0	-0.769403	0	0
RAB3A	2	7.55319	0	5	0	0	-0.799337	0	0	0	0	0	-0.799337	0	0
RLIM	2	11.4226	1	5	0	0	-0.880434	0	0	0	0	0	-0.880434	0	0
SMOC2	2	1.69269	0	5	0	0	-0.785266	0	0	0	0	0	-0.785266	0	0
TCEA2	2	8.33161	0	5	0	0	-0.828245	0	0	0	0	0	-0.828245	0	0
WWOX	2	6.70747	0	5	0	0	-0.777381	0	0	0	0	0	-0.777381	0	0
FUBP3	2	10.2276	0	5	0	0	-0.755532	0	0	0	0	0	-0.755532	0	0
VBP1	2	11.1758	0	5	0	0	-0.722706	0	0	0	0	0	-0.722706	0	0
APAF1	2	9.33223	0	6	0	0	0	0	0	0	0	0	0	-0.885588	-0.627761
ASH1L	2	10.0783	1	6	0	0	0	0	0	0	0	0	0	-0.485012	-0.501243
B3GAT3	3	9.17519	0	6	-0.643879	0	0	0	0	0	0	0	0	-0.674828	-0.991898
C16orf72	3	9.65056	1	6	-0.633047	0	0	0	0	0	0	0	0	-0.546821	-0.490681
CDH1	2	0.744165	0	6	0	0	0	0	0	0	0	0	0	-0.807695	-0.662209
HUWE1	2	13.1436	1	6	0	0	0	0	0	0	0	0	0	-0.52977	-0.784684
LAMTOR4	2	9.28621	0	6	0	0	0	0	0	0	0	0	0	-0.888288	-0.789058
MPDU1	2	9.31961	0	6	0	0	0	0	0	0	0	0	0	-0.58238	-0.475084
PPEF1	2	3.58836	1	6	0	0	0	0	0	0	0	0	0	-0.63175	-0.318329
PYM1	3	0	0	6	0	0	0	-0.708493	0	0	0	0	0	-0.604145	-0.759534
RAD54L2	2	10.1393	1	6	0	0	0	0	0	0	0	0	0	-0.718386	-0.409638
UBXN7	3	10.5688	1	6	0	0	0	-0.717577	0	0	0	0	0	-0.616709	-0.516968
VPS41	3	9.73824	0	6	-0.269991	0	0	0	0	0	0	0	0	-0.54091	-0.292249
ZNF318	2	9.87938	0	6	0	0	0	0	0	0	0	0	0	-0.632197	-0.567167
ABCC5	1	9.28158	0	6	0	0	0	0	0	0	0	0	0	-0.429304	0
ARHGAP21	1	9.82639	1	6	0	0	0	0	0	0	0	0	0	-0.469697	0
C2CD3	1	8.66329	0	6	0	0	0	0	0	0	0	0	0	-0.510097	0
CLTCL1	1	7.6316	0	6	0	0	0	0	0	0	0	0	0	-0.427442	0
HMCN1	1	1.55215	0	6	0	0	0	0	0	0	0	0	0	-0.445301	0
HOMER2	1	10.1159	0	6	0	0	0	0	0	0	0	0	0	-0.456241	0
KCTD13	1	7.45231	0	6	0	0	0	0	0	0	0	0	0	-0.395893	0
LATS1	1	9.1053	1	6	0	0	0	0	0	0	0	0	0	-0.40965	0
MPRIP	1	11.6191	0	6	0	0	0	0	0	0	0	0	0	-0.467005	0
PHLPP1	1	8.96685	1	6	0	0	0	0	0	0	0	0	0	-0.404334	0
PLEC	1	10.6341	0	6	0	0	0	0	0	0	0	0	0	-0.408658	0
PPTC7	1	9.56148	0	6	0	0	0	0	0	0	0	0	0	-0.393124	0
PTPN12	1	9.63827	1	6	0	0	0	0	0	0	0	0	0	-0.457758	0
RBL1	1	9.11834	0	6	0	0	0	0	0	0	0	0	0	-0.425928	0
SLC37A3	1	8.63105	0	6	0	0	0	0	0	0	0	0	0	-0.442938	0
SPTAN1	1	11.7724	1	6	0	0	0	0	0	0	0	0	0	-0.441895	0
STAM	1	8.77873	1	6	0	0	0	0	0	0	0	0	0	-0.466203	0
TMEM116	1	6.38504	0	6	0	0	0	0	0	0	0	0	0	-0.495764	0
UNC13B	1	10.2948	0	6	0	0	0	0	0	0	0	0	0	-0.446018	0
VGLL4	1	8.06815	0	6	0	0	0	0	0	0	0	0	0	-0.486012	0
WDPCP	1	5.2677	0	6	0	0	0	0	0	0	0	0	0	-0.470373	0
ZFP91	1	9.96616	1	6	0	0	0	0	0	0	0	0	0	-0.457106	0
MEIS2	2	9.04578	1	6	0	0	0	-0.204527	0	0	0	0	0	-0.368806	0
MICU1	2	9.61724	0	6	-0.30981	0	0	0	0	0	0	0	0	-0.416464	0
SMURF1	2	8.189	1	6	0	0	0	-0.299379	0	0	0	0	0	-0.441156	0
UBA6	2	10.0675	1	6	0	0	0	-0.467867	0	0	0	0	0	-0.460898	0
FNDC3B	2	8.2322	1	6	0	-0.509105	0	0	0	0	0	0	0	-0.630059	0
NUDT2	2	7.23903	0	6	-0.425071	0	0	0	0	0	0	0	0	-0.46958	0
RBPJ	2	10.6219	1	6	0	-0.409085	0	0	0	0	0	0	0	-0.646044	0
EPHB1	2	4.42465	1	6	0	0	0	0	0	0	0	0	0	-1.05385	-0.490049
HDAC8	2	8.56051	1	6	0	0	0	0	0	0	0	0	0	-0.928668	-0.329511
PRMT3	4	9.42408	0	6	-0.55648	0	-0.342923	0	0	0	0	0	-0.342923	-0.745118	0
ATXN2L	2	10.8448	1	6	0	0	0	0	0	0	0	0	0	-1.13188	-0.971499
DDA1	2	8.86367	0	6	0	0	0	0	0	0	0	0	0	-1.42542	-0.824658
FAAH2	2	3.98498	0	6	0	0	0	0	0	0	0	0	0	-1.10838	-0.946644
HTT	4	10.9637	1	6	-0.44943	0	0	0	-0.608578	0	0	0	0	-1.29868	-0.637888
MRPL2	2	8.91883	0	6	-1.02941	0	0	0	0	0	0	0	0	-0.972755	0
RAB7A	2	11.5542	1	6	-0.697436	0	0	0	0	0	0	0	0	-0.938191	0
VPS39	2	9.70263	0	6	0	0	0	0	0	0	0	0	0	-1.06515	-0.998688
AMOT	1	9.54188	1	6	0	0	0	0	0	0	0	0	0	-0.535606	0
C16orf45	1	5.92335	0	6	0	0	0	0	0	0	0	0	0	-0.527454	0
CAP2	1	8.21851	0	6	0	0	0	0	0	0	0	0	0	-0.618865	0
CCDC170	1	3.32133	0	6	0	0	0	0	0	0	0	0	0	-0.515682	0
CD200R1	1	0	0	6	0	0	0	0	0	0	0	0	0	-0.54212	0
DDHD1	1	9.21611	1	6	0	0	0	0	0	0	0	0	0	-0.635842	0
FAM234A	1	0	0	6	0	0	0	0	0	0	0	0	0	-0.520844	0
GCH1	1	8.39558	1	6	0	0	0	0	0	0	0	0	0	-0.554284	0
GPATCH8	1	10.295	1	6	0	0	0	0	0	0	0	0	0	-0.515315	0
KCMF1	1	8.99194	0	6	0	0	0	0	0	0	0	0	0	-0.575805	0
KIAA0232	1	9.41685	1	6	0	0	0	0	0	0	0	0	0	-0.537677	0
LCORL	1	8.26166	1	6	0	0	0	0	0	0	0	0	0	-0.534711	0
LEMD3	1	9.09605	1	6	0	0	0	0	0	0	0	0	0	-0.636522	0
LHFPL3	1	0	0	6	0	0	0	0	0	0	0	0	0	-0.543206	0
MGA	1	10.2336	1	6	0	0	0	0	0	0	0	0	0	-0.531433	0
MGAT4A	1	7.98103	0	6	0	0	0	0	0	0	0	0	0	-0.531029	0
NFYB	1	9.48523	0	6	0	0	0	0	0	0	0	0	0	-0.611099	0
PAK7	1	0	0	6	0	0	0	0	0	0	0	0	0	-0.602885	0
QRICH1	1	10.2672	1	6	0	0	0	0	0	0	0	0	0	-0.580235	0
SLC35C1	1	8.40962	0	6	0	0	0	0	0	0	0	0	0	-0.524081	0
STYK1	1	3.9947	0	6	0	0	0	0	0	0	0	0	0	-0.525193	0
TCF7L2	1	7.88719	1	6	0	0	0	0	0	0	0	0	0	-0.624931	0
TMEM62	1	7.69726	0	6	0	0	0	0	0	0	0	0	0	-0.596056	0
TULP4	1	8.53432	1	6	0	0	0	0	0	0	0	0	0	-0.602637	0
UBE4B	1	9.97094	1	6	0	0	0	0	0	0	0	0	0	-0.549183	0
ZNF341	1	6.24915	0	6	0	0	0	0	0	0	0	0	0	-0.626625	0
AXIN1	2	9.74056	0	6	0	0	0	-0.385643	0	0	0	0	0	-0.511216	0
RAB10	2	10.9189	1	6	0	0	0	0	-0.738659	0	0	0	0	-0.621065	0
ZNF462	2	9.24474	1	6	0	0	0	-0.221317	0	0	0	0	0	-0.509913	0
GATAD2A	2	10.8867	1	6	0	-0.424508	0	0	0	0	0	0	0	-0.739524	0
MECOM	4	8.52327	1	6	-0.166372	0	-0.215379	0	0	0	0	0	-0.215379	-0.669756	0
MXI1	2	8.69082	0	6	0	0	0	-0.404515	0	0	0	0	0	-0.769155	0
NRD1	3	0	0	6	0	0	0	-0.431394	-0.458963	0	0	0	0	-0.710142	0
GGNBP2	2	9.62079	1	6	-0.370139	0	0	0	0	0	0	0	0	-1.0406	0
GTF3C2	2	10.1631	1	6	0	-0.840368	0	0	0	0	0	0	0	-1.03375	0
L3MBTL3	3	7.91838	1	6	0	-1.0018	0	-0.433857	0	0	0	0	0	-1.11881	0
UVRAG	3	8.45537	0	6	-0.367108	0	0	0	-0.340625	0	0	0	0	-1.06282	0
MIB1	2	11.2451	0	6	0	0	0	-0.275519	0	0	0	0	0	-1.01939	0
AP1M1	2	9.75134	0	6	0	0	0	-0.825752	0	0	0	0	0	-1.2253	0
ATAD3C	2	3.96962	0	6	0	0	0	-0.902324	0	0	0	0	0	-1.14232	0
CDKN1B	2	9.5979	0	6	0	0	0	-0.430476	0	0	0	0	0	-1.04926	0
CDKN2C	2	9.35836	0	6	0	0	0	-0.474571	0	0	0	0	0	-1.00185	0
CRAMP1	5	0	0	6	0	-0.556086	-0.591169	-0.445215	0	0	0	0	-0.591169	-1.19163	0
FAM208A	4	10.618	1	6	0	0	-0.804395	-0.89126	0	0	0	0	-0.804395	-1.48907	0
FZR1	2	9.48812	1	6	0	0	0	-1.08033	0	0	0	0	0	-1.51358	0
PPHLN1	5	9.89194	0	6	0	0	-0.608811	-0.691637	0	0	-0.242792	0	-0.608811	-1.13765	0
SEPHS1	2	10.9119	1	6	0	0	0	-0.507429	0	0	0	0	0	-0.98748	0
CSNK1A1	2	10.1637	1	7	-1.09579	0	0	0	0	0	0	0	0	-1.20344	0
IPO9	2	11.1268	1	7	-0.82131	0	0	0	0	0	0	0	0	-1.181	0
MBD3	3	10.3163	1	7	-0.460445	-0.679492	0	0	0	0	0	0	0	-1.22831	0
NUP188	2	11.5238	1	7	-0.760595	0	0	0	0	0	0	0	0	-1.34396	0
PIK3R4	2	9.47487	0	7	-0.805451	0	0	0	0	0	0	0	0	-1.33302	0
RANBP1	2	11.1933	0	7	-0.452451	0	0	0	0	0	0	0	0	-1.17421	0
ALG14	2	6.57193	0	7	-0.919127	0	0	0	0	0	0	0	0	-1.68149	0
AP2M1	2	11.7345	1	7	-1.29453	0	0	0	0	0	0	0	0	-2.00856	0
BAP1	2	10.4711	0	7	-1.62629	0	0	0	0	0	0	0	0	-1.2867	0
CNOT11	2	9.58333	1	7	-1.54829	0	0	0	0	0	0	0	0	-1.83232	0
DCPS	3	7.98311	0	7	0	-1.38109	0	0	0	0	-1.1913	0	0	-1.40033	0
PMM2	3	7.3831	0	7	-1.29867	0	0	0	0	0	0	0	0	-1.80017	-0.812402
TIMM50	2	10.3813	0	7	-1.15095	0	0	0	0	0	0	0	0	-1.77975	0
TSC1	3	8.72244	1	7	-1.34675	0	0	0	0	0	-0.582426	0	0	-1.42317	0
TSC2	3	9.63768	1	7	-1.1492	0	0	0	0	0	-0.74649	0	0	-1.48474	0
ANKRD13C	1	8.69817	1	7	0	0	0	0	0	0	0	0	0	-0.688543	0
BCL2L1	1	9.51454	0	7	0	0	0	0	0	0	0	0	0	-0.731683	0
BRD3	1	10.1208	0	7	0	0	0	0	0	0	0	0	0	-0.700078	0
CACUL1	1	9.9182	0	7	0	0	0	0	0	0	0	0	0	-0.705149	0
CCDC109B	1	0	0	7	0	0	0	0	0	0	0	0	0	-0.721235	0
CTBP1	1	10.7615	1	7	0	0	0	0	0	0	0	0	0	-0.702172	0
DNAJC13	1	9.87776	1	7	0	0	0	0	0	0	0	0	0	-0.696428	0
FUT8	1	8.90893	1	7	0	0	0	0	0	0	0	0	0	-0.709875	0
PBX4	1	5.12602	0	7	0	0	0	0	0	0	0	0	0	-0.697392	0
PCMTD2	1	9.28375	0	7	0	0	0	0	0	0	0	0	0	-0.723094	0
PDIK1L	1	8.09715	0	7	0	0	0	0	0	0	0	0	0	-0.652963	0
PPCS	1	7.35585	0	7	0	0	0	0	0	0	0	0	0	-0.665894	0
SAV1	1	8.58956	0	7	0	0	0	0	0	0	0	0	0	-0.68522	0
SCARA5	1	0.277387	0	7	0	0	0	0	0	0	0	0	0	-0.650125	0
SGK1	1	5.28744	1	7	0	0	0	0	0	0	0	0	0	-0.668503	0
SLC44A2	1	9.11518	0	7	0	0	0	0	0	0	0	0	0	-0.711519	0
SMS	1	11.5754	1	7	0	0	0	0	0	0	0	0	0	-0.716479	0
TBL1XR1	1	10.1874	1	7	0	0	0	0	0	0	0	0	0	-0.664556	0
TCEA1	1	11.1162	0	7	0	0	0	0	0	0	0	0	0	-0.646011	0
TEX11	1	0	1	7	0	0	0	0	0	0	0	0	0	-0.684809	0
ZMYM2	1	10.4568	1	7	0	0	0	0	0	0	0	0	0	-0.710052	0
ZNF718	1	6.56942	0	7	0	0	0	0	0	0	0	0	0	-0.652699	0
VPS50	1	0	0	7	0	0	0	0	0	0	0	0	0	-0.750649	0
BRD1	2	9.40769	1	7	0	-0.868511	0	0	0	0	0	0	0	-1.36472	0
CARM1	4	10.3634	1	7	-0.305919	0	0	-0.589663	0	0	0	0	0	-1.37097	-0.400572
ALG6	2	8.13009	0	7	-0.930757	0	0	0	0	0	0	0	0	-2.45958	0
CNOT10	2	9.01935	1	7	-1.6072	0	0	0	0	0	0	0	0	-2.36866	0
CREBBP	4	10.9127	1	7	-1.80839	-1.51437	0	0	0	0	0	0	0	-3.26001	-1.68809
DHX29	4	9.64426	0	7	-1.03139	0	0	-1.67915	0	0	-0.638039	0	0	-3.04721	0
LAMTOR2	3	8.05535	0	7	0	-1.51455	0	0	0	0	0	0	0	-3.00855	-2.01229
MTF2	7	9.29715	1	7	0	-1.29009	-1.16526	-0.800297	-0.619783	0	0	-0.554926	-1.16526	-2.5851	0
SUMO2	3	11.1008	0	7	-1.38654	0	0	-1.1714	0	0	0	0	0	-2.16269	0
UBR5	6	11.4391	1	7	-0.605648	-2.22256	-0.734832	-0.5105	0	0	0	0	-0.734832	-2.63907	0
APC	1	9.99775	1	7	0	0	0	0	0	0	0	0	0	-0.773282	0
BDP1	1	10.2469	0	7	0	0	0	0	0	0	0	0	0	-0.797671	0
BTLA	1	1.99675	0	7	0	0	0	0	0	0	0	0	0	-0.809418	0
FBXO47	1	0	0	7	0	0	0	0	0	0	0	0	0	-0.800533	0
MAP3K4	1	8.71807	1	7	0	0	0	0	0	0	0	0	0	-0.800812	0
NCOA5	1	9.36956	1	7	0	0	0	0	0	0	0	0	0	-0.8207	0
NFYC	1	9.46656	0	7	0	0	0	0	0	0	0	0	0	-0.802839	0
PPIG	1	10.428	1	7	0	0	0	0	0	0	0	0	0	-0.767845	0
PXMP4	1	7.77576	0	7	0	0	0	0	0	0	0	0	0	-0.82416	0
SP2	1	8.2568	1	7	0	0	0	0	0	0	0	0	0	-0.841311	0
SPPL3	1	9.05145	1	7	0	0	0	0	0	0	0	0	0	-0.796152	0
ST6GALNAC1	1	0	0	7	0	0	0	0	0	0	0	0	0	-0.819093	0
TTYH3	1	10.4978	1	7	0	0	0	0	0	0	0	0	0	-0.799789	0
ZNF611	1	7.13121	0	7	0	0	0	0	0	0	0	0	0	-0.788415	0
HECTD1	2	11.1629	1	7	0	-0.473332	0	0	0	0	0	0	0	-1.41957	0
DLEC1	2	2.49046	0	7	0	0	0	0	0	0	0	0	0	-2.06147	-0.976679
FLVCR2	2	5.66359	0	7	0	0	0	0	0	0	0	0	0	-1.91934	-1.06674
MORC2	2	9.00723	1	7	0	0	0	-1.48291	0	0	0	0	0	-2.1196	0
RB1	5	10.5455	1	7	0	0	0	-0.93289	-0.831101	0	0	-0.941531	0	-2.24637	-0.500608
UBASH3B	2	2.39219	1	7	0	0	0	0	0	0	0	0	0	-2.1635	-0.953249
ALG5	2	8.286	0	7	0	-0.940193	0	0	0	0	0	0	0	-2.93967	0
ZNF793	2	2.21061	0	7	0	0	0	0	0	0	0	0	0	-2.69469	-2.28412
ALG8	5	9.24609	0	7	-0.750174	0	-0.566917	0	0	0	0	0	-0.566917	-4.12773	-0.583329
SRD5A3	5	7.60958	0	7	-2.18338	0	-0.947609	0	0	0	0	0	-0.947609	-3.92795	-1.31237
TAF4	6	8.42309	1	7	-2.01779	0	-2.1253	0	0	-3.92778	0	0	-2.1253	-4.8078	-1.34622
TOMM40	2	11.2365	1	7	-3.24871	0	0	0	0	0	0	0	0	-3.6501	0
DNTT	1	0	0	7	0	0	0	0	0	0	0	0	0	-0.850153	0
NONO	1	13.8902	1	7	0	0	0	0	0	0	0	0	0	-0.846075	0
PFN1	1	12.2433	0	7	0	0	0	0	0	0	0	0	0	-0.873725	0
WDR72	1	0.614183	0	7	0	0	0	0	0	0	0	0	0	-0.864434	0
ZNF410	1	2.35028	0	7	0	0	0	0	0	0	0	0	0	-0.856609	0
ZNF680	1	7.31857	0	7	0	0	0	0	0	0	0	0	0	-0.875672	0
ZNF787	1	8.49008	0	7	0	0	0	0	0	0	0	0	0	-0.860054	0
ATXN2	1	9.49748	1	7	0	0	0	0	0	0	0	0	0	-0.953467	0
CCPG1	1	5.12824	1	7	0	0	0	0	0	0	0	0	0	-0.949684	0
CD44	1	3.00832	0	7	0	0	0	0	0	0	0	0	0	-0.894531	0
CSNK2A2	1	10.3625	1	7	0	0	0	0	0	0	0	0	0	-0.91491	0
FOXK2	1	10.2728	1	7	0	0	0	0	0	0	0	0	0	-0.957919	0
HHLA2	1	0.267272	0	7	0	0	0	0	0	0	0	0	0	-0.897208	0
HTR7	1	4.19486	0	7	0	0	0	0	0	0	0	0	0	-0.919361	0
IL34	1	0	0	7	0	0	0	0	0	0	0	0	0	-0.931079	0
INO80E	1	8.64426	0	7	0	0	0	0	0	0	0	0	0	-0.925837	0
KDM5C	1	11.7208	1	7	0	0	0	0	0	0	0	0	0	-0.937193	0
KPNA6	1	10.3024	1	7	0	0	0	0	0	0	0	0	0	-0.969059	0
NSD1	1	11.2129	1	7	0	0	0	0	0	0	0	0	0	-0.90373	0
OIT3	1	0	0	7	0	0	0	0	0	0	0	0	0	-0.972755	0
RABIF	1	6.8921	0	7	0	0	0	0	0	0	0	0	0	-0.936006	0
SNX21	1	6.50482	0	7	0	0	0	0	0	0	0	0	0	-0.928298	0
STIP1	1	12.5789	1	7	0	0	0	0	0	0	0	0	0	-0.968054	0
ZDHHC15	1	4.9048	0	7	0	0	0	0	0	0	0	0	0	-0.949681	0
C4orf19	1	1.55252	0	7	0	0	0	0	0	0	0	0	0	-1.0582	0
CD48	1	0	0	7	0	0	0	0	0	0	0	0	0	-1.01196	0
DMRT1	1	0	0	7	0	0	0	0	0	0	0	0	0	-1.17795	0
EIF3L	1	11.5961	1	7	0	0	0	0	0	0	0	0	0	-1.07801	0
EPT1	1	0	0	7	0	0	0	0	0	0	0	0	0	-0.994775	0
FRMPD1	1	5.67412	0	7	0	0	0	0	0	0	0	0	0	-1.08294	0
MED27	1	8.35881	0	7	0	0	0	0	0	0	0	0	0	-1.05503	0
NCOR1	2	11.195	1	7	0	0	0	0	0	0	0	0	0	-1.12739	-0.250783
NOX5	1	0.232028	0	7	0	0	0	0	0	0	0	0	0	-1.07468	0
RBM5	1	9.87187	1	7	0	0	0	0	0	0	0	0	0	-1.14507	0
SLC8A2	1	1.52856	0	7	0	0	0	0	0	0	0	0	0	-1.09263	0
TSPAN16	1	0	0	7	0	0	0	0	0	0	0	0	0	-1.17209	0
WDR37	1	7.72021	1	7	0	0	0	0	0	0	0	0	0	-1.047	0
WDR82	1	11.5405	1	7	0	0	0	0	0	0	0	0	0	-1.04278	0
CCDC39	1	5.3048	0	7	0	0	0	0	0	0	0	0	0	-1.38409	0
CFAP53	1	0	0	7	0	0	0	0	0	0	0	0	0	-1.36471	0
CREB1	1	9.53222	1	7	0	0	0	0	0	0	0	0	0	-1.19072	0
CSNK2A1	2	11.2433	1	7	0	0	0	0	0	0	-0.541398	0	0	-1.24519	0
CTBP2	3	10.3108	0	7	0	0	0	0	-0.317134	0	-0.539658	0	0	-1.23732	0
CYCS	1	11.5109	0	7	0	0	0	0	0	0	0	0	0	-1.28411	0
EWSR1	1	12.4338	1	7	0	0	0	0	0	0	0	0	0	-1.34961	0
FRK	1	2.47268	0	7	0	0	0	0	0	0	0	0	0	-1.37593	0
GTF2H5	1	7.78344	0	7	0	0	0	0	0	0	0	0	0	-1.3456	0
IL6R	1	5.32659	0	7	0	0	0	0	0	0	0	0	0	-1.24037	0
KIAA0907	1	9.70137	1	7	0	0	0	0	0	0	0	0	0	-1.30663	0
MED24	1	10.6787	0	7	0	0	0	0	0	0	0	0	0	-1.23074	0
SERPINB5	1	0	0	7	0	0	0	0	0	0	0	0	0	-1.34199	0
SPOCD1	1	0	0	7	0	0	0	0	0	0	0	0	0	-1.27159	0
TMEM30A	1	10.2617	0	7	0	0	0	0	0	0	0	0	0	-1.24618	0
TRPC7	1	0	0	7	0	0	0	0	0	0	0	0	0	-1.32165	0
UBA3	2	9.7725	1	7	0	0	0	0	-1.36991	0	0	0	0	-1.20121	0
UPP2	1	0	0	7	0	0	0	0	0	0	0	0	0	-1.30723	0
ZNF638	1	10.799	1	7	0	0	0	0	0	0	0	0	0	-1.41342	0
B4GALNT2	1	0	0	7	0	0	0	0	0	0	0	0	0	-1.43906	0
C3	1	4.24095	1	7	0	0	0	0	0	0	0	0	0	-1.42361	0
CACNA1H	1	7.03129	0	7	0	0	0	0	0	0	0	0	0	-1.68663	0
CD274	1	2.01324	0	7	0	0	0	0	0	0	0	0	0	-1.64052	0
DEFB108B	1	0	0	7	0	0	0	0	0	0	0	0	0	-1.53463	0
DOLPP1	1	8.62052	0	7	0	0	0	0	0	0	0	0	0	-1.57771	0
FAM193A	2	8.91116	1	7	0	0	0	0	-0.532806	0	0	0	0	-1.50035	0
FLCN	1	8.05197	1	7	0	0	0	0	0	0	0	0	0	-1.45217	0
MAP1LC3A	1	0.232028	0	7	0	0	0	0	0	0	0	0	0	-1.66957	0
MED1	1	10.5295	1	7	0	0	0	0	0	0	0	0	0	-1.72226	0
MGEA5	1	10.998	0	7	0	0	0	0	0	0	0	0	0	-1.5136	0
SLC1A2	1	0.494806	1	7	0	0	0	0	0	0	0	0	0	-1.56042	0
ZNF569	1	7.16542	0	7	0	0	0	0	0	0	0	0	0	-1.62776	0
AGAP5	1	1.64027	0	7	0	0	0	0	0	0	0	0	0	-2.14231	0
BTF3	1	12.4482	1	7	0	0	0	0	0	0	0	0	0	-1.80764	0
CHD4	1	12.2654	1	7	0	0	0	0	0	0	0	0	0	-1.91316	0
CSNK2B	1	8.01996	1	7	0	0	0	0	0	0	0	0	0	-2.22978	0
FBXW7	4	8.24206	1	7	0	0	-0.480865	0	-0.616098	0	0	0	-0.480865	-1.94987	0
FOXK1	1	10.1307	1	7	0	0	0	0	0	0	0	0	0	-1.79601	0
Mar-05	1	0	0	7	0	0	0	0	0	0	0	0	0	-1.86396	0
MED18	1	7.67076	0	7	0	0	0	0	0	0	0	0	0	-1.85657	0
MED29	1	9.04448	0	7	0	0	0	0	0	0	0	0	0	-1.77974	0
NF2	1	9.74772	1	7	0	0	0	0	0	0	0	0	0	-1.87737	0
PARVG	1	0	0	7	0	0	0	0	0	0	0	0	0	-2.1976	0
PVRL4	1	0	0	7	0	0	0	0	0	0	0	0	0	-1.94967	0
SFTPB	1	1.38148	0	7	0	0	0	0	0	0	0	0	0	-1.75702	0
VPS11	1	8.63572	0	7	0	0	0	0	0	0	0	0	0	-1.82415	0
VPS18	1	8.849	1	7	0	0	0	0	0	0	0	0	0	-2.166	0
ZNF329	1	4.72787	0	7	0	0	0	0	0	0	0	0	0	-1.75702	0
ABLIM3	1	1.51316	0	7	0	0	0	0	0	0	0	0	0	-2.53463	0
ADGRD1	1	0	0	7	0	0	0	0	0	0	0	0	0	-2.40913	0
DNMT3L	1	0	0	7	0	0	0	0	0	0	0	0	0	-2.94967	0
FOXE1	1	4.5732	0	7	0	0	0	0	0	0	0	0	0	-2.38263	0
GREM1	1	0	0	7	0	0	0	0	0	0	0	0	0	-2.80765	0
SAMD1	1	9.49283	0	7	0	0	0	0	0	0	0	0	0	-2.73104	0
SRP14	1	11.1975	0	7	0	0	0	0	0	0	0	0	0	-2.68663	0
TLR4	1	0	0	7	0	0	0	0	0	0	0	0	0	-2.53463	0
VPS16	1	8.41002	0	7	0	0	0	0	0	0	0	0	0	-3.24248	0
ZNF578	1	0.227534	0	7	0	0	0	0	0	0	0	0	0	-2.37594	0
ZNF69	1	0.232028	0	7	0	0	0	0	0	0	0	0	0	-3.27159	0
ZSCAN18	1	4.13255	0	7	0	0	0	0	0	0	0	0	0	-2.82414	0
GPX6	1	0	0	7	0	0	0	0	0	0	0	0	0	-3.75702	0
MRLN	1	0	0	7	0	0	0	0	0	0	0	0	0	-3.75702	0
TMEM174	1	0	0	7	0	0	0	0	0	0	0	0	0	-4.59352	0
VPS33A	2	8.03933	0	7	0	0	0	0	0	0	0	0	0	-3.96259	-0.776585
CIR1	2	8.00368	0	7	0	0	0	0	0	0	-0.945302	0	0	-4.46073	0
CMTM6	1	9.54782	0	7	0	0	0	0	0	0	0	0	0	-6.39264	0
IFNGR1	2	8.20014	0	7	0	0	0	0	0	0	-5.86788	0	0	-8.56824	0
IFNGR2	2	8.86915	0	7	0	0	0	0	0	0	-2.85883	0	0	-4.94842	0
IRF1	2	6.52232	0	7	0	0	0	0	0	0	-4.64001	0	0	-7.52718	0
JAK1	2	9.10754	1	7	0	0	0	0	0	0	-3.06104	0	0	-7.01595	0
JAK2	2	6.96198	1	7	0	0	0	0	0	0	-2.74446	0	0	-4.56557	0
MED15	3	9.64094	1	7	0	0	0	-0.639849	0	0	-1.26064	0	0	-4.85133	0
MED16	2	9.29784	0	7	0	0	0	0	0	0	-2.98147	0	0	-4.60792	0
STAT1	2	9.57256	1	7	0	0	0	0	0	0	-6.20587	0	0	-6.37606	0
RCC1	2	11.6999	0	8	0	-0.380673	0	0	0	0	0	0	0	0	-0.45467
B4GALT5	1	10.2174	1	8	0	0	0	0	0	0	0	0	0	0	-0.561077
CCAR1	1	10.8631	1	8	0	0	0	0	0	0	0	0	0	0	-0.547953
CCDC102B	1	3.14331	0	8	0	0	0	0	0	0	0	0	0	0	-0.540921
CCDC47	1	10.3659	0	8	0	0	0	0	0	0	0	0	0	0	-0.528779
CDK10	1	8.82909	0	8	0	0	0	0	0	0	0	0	0	0	-0.620736
CHPT1	1	10.514	0	8	0	0	0	0	0	0	0	0	0	0	-0.447603
DDX31	1	8.87102	0	8	0	0	0	0	0	0	0	0	0	0	-0.526891
EXOC4	1	9.1738	0	8	0	0	0	0	0	0	0	0	0	0	-0.533082
FAM57A	1	9.2012	0	8	0	0	0	0	0	0	0	0	0	0	-0.48565
FGFR1	1	11.7963	1	8	0	0	0	0	0	0	0	0	0	0	-0.619353
GRB2	1	10.5984	0	8	0	0	0	0	0	0	0	0	0	0	-0.449728
HNRNPF	1	12.5634	0	8	0	0	0	0	0	0	0	0	0	0	-0.618247
ITM2B	1	10.5257	0	8	0	0	0	0	0	0	0	0	0	0	-0.449162
LARP4	1	10.8408	1	8	0	0	0	0	0	0	0	0	0	0	-0.590206
LINGO2	1	0	0	8	0	0	0	0	0	0	0	0	0	0	-0.626729
MAML1	1	10.2859	1	8	0	0	0	0	0	0	0	0	0	0	-0.595193
MARCH6	1	10.9771	1	8	0	0	0	0	0	0	0	0	0	0	-0.582501
MIDN	1	9.11218	0	8	0	0	0	0	0	0	0	0	0	0	-0.467117
MPP7	1	6.63876	0	8	0	0	0	0	0	0	0	0	0	0	-0.577451
MSR1	1	0	0	8	0	0	0	0	0	0	0	0	0	0	-0.482273
NUFIP2	1	10.9435	1	8	0	0	0	0	0	0	0	0	0	0	-0.603014
PA2G4	1	11.7527	1	8	0	0	0	0	0	0	0	0	0	0	-0.566472
PACSIN2	1	9.79826	0	8	0	0	0	0	0	0	0	0	0	0	-0.46143
PCGF5	1	9.44086	1	8	0	0	0	0	0	0	0	0	0	0	-0.600989
PRKD2	1	8.5249	1	8	0	0	0	0	0	0	0	0	0	0	-0.474266
RNH1	1	10.1671	0	8	0	0	0	0	0	0	0	0	0	0	-0.502742
RPL22	1	11.8277	0	8	0	0	0	0	0	0	0	0	0	0	-0.599958
RPL22L1	1	10.0922	0	8	0	0	0	0	0	0	0	0	0	0	-0.620122
SCAF1	1	9.92617	1	8	0	0	0	0	0	0	0	0	0	0	-0.551898
SLTM	2	10.7277	1	8	0	-0.383177	0	0	0	0	0	0	0	0	-0.549073
STAU1	1	11.1987	1	8	0	0	0	0	0	0	0	0	0	0	-0.505982
THAP4	2	10.0871	0	8	-0.441721	0	0	0	0	0	0	0	0	0	-0.577237
VAPA	1	10.6811	0	8	0	0	0	0	0	0	0	0	0	0	-0.59564
ZCCHC8	1	8.81744	0	8	0	0	0	0	0	0	0	0	0	0	-0.554237
ZFHX4	2	8.96601	1	8	0	0	0	0	0	0	0	0	0	-0.288209	-0.588899
ZMIZ1	1	9.43966	1	8	0	0	0	0	0	0	0	0	0	0	-0.507591
PHF20	2	9.87518	1	8	0	0	0	-0.458311	0	0	0	0	0	0	-0.558351
ACACA	7	11.7207	1	8	-0.308155	0	-0.266575	0	0	0	-0.136605	-0.576678	-0.266575	-0.258308	-0.298962
CCDC86	1	9.68876	0	8	0	0	0	0	0	0	0	-1.21714	0	0	0
CDH12	6	0	0	8	0	-0.222047	-0.329287	-0.210982	0	0	0	-0.390139	-0.329287	0	-0.223591
COL4A3BP	2	9.10358	1	8	0	0	0	0	0	0	0	-0.896249	0	0	-1.08247
LBR	2	11.6377	1	8	0	-0.514788	0	0	0	0	0	-0.96909	0	0	0
PDCD5	1	9.79591	0	8	0	0	0	0	0	0	0	-1.0568	0	0	0
PPP1R2	1	8.85221	0	8	0	0	0	0	0	0	0	-2.96036	0	0	0
RFWD2	7	9.00539	1	8	-0.460697	0	0	-0.740001	-0.452564	0	-0.355332	-0.378226	0	-0.35393	-0.728603
TAF1D	2	10.5695	0	8	0	0	0	0	0	0	0	-1.4231	0	0	-1.43234
TFAP2C	4	8.99011	1	8	0	0	0	0	-0.545776	0	0	-0.926224	0	-0.639371	-0.349618
TMPO	3	12.4221	0	8	0	-0.714342	0	0	0	0	0	-1.7381	0	0	-0.466016
YWHAE	3	13.3962	1	8	0	0	0	-0.75616	0	0	0	-0.518573	0	0	-0.841872
ASXL1	1	10.8555	0	8	0	0	0	0	0	0	0	0	0	0	-0.86251
ATRNL1	1	3.60009	1	8	0	0	0	0	0	0	0	0	0	0	-0.642831
AZIN1	1	11.0184	1	8	0	0	0	0	0	0	0	0	0	0	-0.978463
B4GALT7	1	7.39537	0	8	0	0	0	0	0	0	0	0	0	0	-1.19663
C10orf76	1	8.85053	0	8	0	0	0	0	0	0	0	0	0	0	-0.824671
CCL26	1	0.277387	0	8	0	0	0	0	0	0	0	0	0	0	-0.841728
CERS2	1	9.96403	1	8	0	0	0	0	0	0	0	0	0	0	-0.980327
CSRP2BP	1	0	0	8	0	0	0	0	0	0	0	0	0	0	-1.13047
DDX10	1	9.6437	0	8	0	0	0	0	0	0	0	0	0	0	-0.676284
DNAJC5	1	10.5012	0	8	0	0	0	0	0	0	0	0	0	0	-0.711582
EHMT1	1	10.0936	1	8	0	0	0	0	0	0	0	0	0	0	-0.932515
EIF5B	1	11.3993	0	8	0	0	0	0	0	0	0	0	0	0	-1.18373
EXOC2	1	9.51218	0	8	0	0	0	0	0	0	0	0	0	0	-0.732486
EXOSC8	1	9.33717	0	8	0	0	0	0	0	0	0	0	0	0	-1.28409
EXT1	2	8.48451	1	8	0	-0.417328	0	0	0	0	0	0	0	0	-0.815572
FRS2	1	8.45628	1	8	0	0	0	0	0	0	0	0	0	0	-0.904837
G3BP1	1	12.2039	1	8	0	0	0	0	0	0	0	0	0	0	-1.18221
GLTSCR1	1	0	0	8	0	0	0	0	0	0	0	0	0	0	-0.855084
IMPDH2	1	11.975	0	8	0	0	0	0	0	0	0	0	0	0	-1.0711
LAMTOR3	1	8.83865	0	8	0	0	0	0	0	0	0	0	0	0	-1.0173
MAPK3	1	8.96131	0	8	0	0	0	0	0	0	0	0	0	0	-0.762194
MBIP	2	8.65761	0	8	0	-0.590806	0	0	0	0	0	0	0	0	-0.861209
NDC1	1	10.9352	1	8	0	0	0	0	0	0	0	0	0	0	-0.850509
NSF	1	8.98947	0	8	0	0	0	0	0	0	0	0	0	0	-0.916919
PIK3CA	1	8.32804	1	8	0	0	0	0	0	0	0	0	0	0	-0.653548
PLCG1	1	10.6396	0	8	0	0	0	0	0	0	0	0	0	0	-1.27313
PPP1R18	1	8.86609	0	8	0	0	0	0	0	0	0	0	0	0	-0.747909
PRKCD	1	8.83179	1	8	0	0	0	0	0	0	0	0	0	0	-1.19811
PTPN11	1	11.7166	1	8	0	0	0	0	0	0	0	0	0	0	-0.663728
RPTOR	1	9.39687	1	8	0	0	0	0	0	0	0	0	0	0	-0.686236
SCD	1	13.4035	0	8	0	0	0	0	0	0	0	0	0	0	-0.824658
SKA2	1	10.6469	0	8	0	0	0	0	0	0	0	0	0	0	-1.08617
SLC24A5	1	0	0	8	0	0	0	0	0	0	0	0	0	0	-0.934279
SLMAP	1	9.54543	1	8	0	0	0	0	0	0	0	0	0	0	-0.691194
SSR1	1	10.6444	0	8	0	0	0	0	0	0	0	0	0	0	-0.779801
SURF4	1	11.3825	0	8	0	0	0	0	0	0	0	0	0	0	-0.808887
TMEM189	1	8.17067	0	8	0	0	0	0	0	0	0	0	0	0	-0.796643
USP36	1	9.66894	0	8	0	0	0	0	0	0	0	0	0	0	-0.997728
VPS26A	1	10.0639	0	8	0	0	0	0	0	0	0	0	0	0	-0.778863
WDHD1	1	10.4472	0	8	0	0	0	0	0	0	0	0	0	0	-1.05173
WDR45B	1	10.136	0	8	0	0	0	0	0	0	0	0	0	0	-0.634556
WDR59	1	9.15344	0	8	0	0	0	0	0	0	0	0	0	0	-1.16027
YEATS2	1	9.88604	1	8	0	0	0	0	0	0	0	0	0	0	-0.743057
ZBTB14	1	7.47215	0	8	0	0	0	0	0	0	0	0	0	0	-1.02854
ZZZ3	1	9.42757	1	8	0	0	0	0	0	0	0	0	0	0	-1.15148
ZFR	2	11.3541	1	8	0	0	0	-0.700572	0	0	0	0	0	0	-1.04398
ATF7IP	7	10.4005	1	8	-0.533363	0	-0.650916	-0.52736	0	0	0	-0.600164	-0.650916	-0.647804	-0.719333
CTDNEP1	3	9.19514	1	8	0	0	-0.801961	0	0	0	0	-1.35466	-0.801961	0	0
EP300	5	11.0443	1	8	0	0	-0.673405	0	0	0	0	-2.5346	-0.673405	-0.809555	-1.32341
KDM1A	6	11.7596	1	8	0	-0.701302	-0.933207	-1.311	0	0	-0.915361	-1.12469	-0.933207	0	0
LMNB1	3	11.7431	1	8	0	-0.667263	0	0	0	0	0	-2.66603	0	0	-0.445213
MLLT10	7	9.65092	1	8	0	0	-0.728943	-0.436301	0	0	-0.366959	-0.939604	-0.728943	-0.233744	-0.493053
PRKDC	5	13.5106	1	8	0	-0.591475	-0.841898	0	0	0	0	-1.02245	-0.841898	0	-0.599292
TFAP4	8	8.88646	1	8	-0.863433	0	-0.691539	-0.700148	0	-1.01751	-0.432096	-0.649921	-0.691539	0	-0.708576
SGCZ	5	1.00414	0	8	0	0	-0.390737	-0.240537	0	0	0	-0.404395	-0.390737	0	-0.486746
STK11	2	9.92196	1	8	-0.862636	0	0	0	0	0	0	0	0	0	-1.11867
TECR	2	9.64781	0	8	-0.796879	0	0	0	0	0	0	0	0	0	-1.15765
RYR2	4	6.26168	1	8	0	0	-0.232923	0	0	0	0	0	-0.232923	-0.193079	-0.2522
ZMYND8	6	10.4186	1	8	-0.255839	0	-0.271933	-0.254814	0	0	-0.255153	0	-0.271933	0	-0.431956
CUX1	3	10.2678	1	8	0	0	-0.607537	0	0	0	0	0	-0.607537	0	-0.645733
GPBP1	4	10.3955	1	8	-0.708514	0	-0.557274	0	0	0	0	0	-0.557274	0	-0.776795
GRM7	3	0.884945	1	8	0	0	-0.612726	0	0	0	0	0	-0.612726	0	-0.485733
ZC3H4	6	8.59496	1	8	-0.278052	-0.328672	-0.432951	0	0	0	0	0	-0.432951	-0.432137	-0.513382
CADM1	3	3.63211	1	8	0	0	-0.517143	0	0	0	0	0	-0.517143	0	-0.465383
FLNA	3	14.2946	1	8	0	0	-0.424533	0	0	0	0	0	-0.424533	0	-0.398554
SPEN	5	10.7745	1	8	0	0	-0.365169	0	0	0	-0.321906	0	-0.365169	-0.496267	-0.371155
ADM2	1	6.23678	0	9	0	0	0	0	-1.28745	0	0	0	0	0	0
CCM2	1	8.08976	0	9	0	0	0	0	-0.96841	0	0	0	0	0	0
CHP1	1	9.82512	0	9	0	0	0	0	-0.936403	0	0	0	0	0	0
CPNE7	1	9.43572	0	9	0	0	0	0	0	0	-0.651591	0	0	0	0
CUL1	1	10.5511	1	9	0	0	0	0	0	0	-0.680833	0	0	0	0
CUL3	1	10.5479	1	9	0	0	0	0	-1.18185	0	0	0	0	0	0
DEK	1	12.0604	0	9	0	0	0	0	-0.640481	0	0	0	0	0	0
DNAI2	1	0	0	9	0	0	0	0	-3.38208	0	0	0	0	0	0
EEFSEC	2	8.52417	0	9	-0.517678	0	0	0	-0.742789	0	0	0	0	0	0
EIF2D	1	9.44353	0	9	0	0	0	0	-0.91497	0	0	0	0	0	0
FAM171A2	1	8.10069	0	9	0	0	0	0	-1.40762	0	0	0	0	0	0
LARP4B	1	10.3241	1	9	0	0	0	0	-0.880245	0	0	0	0	0	0
LMF1	1	5.98783	0	9	0	0	0	0	0	0	-0.733481	0	0	0	0
MARCH5	1	9.4844	0	9	0	0	0	0	0	0	-0.91835	0	0	0	0
MON2	1	9.45924	1	9	0	0	0	0	-0.815765	0	0	0	0	0	0
NPEPPS	1	10.4212	1	9	0	0	0	0	-0.839175	0	0	0	0	0	0
PPP5C	1	10.6543	1	9	0	0	0	0	0	0	-0.768998	0	0	0	0
PTMA	2	13.9003	0	9	0	0	0	0	-2.79714	0	-1.52133	0	0	0	0
RNF145	1	10.7457	0	9	0	0	0	0	-0.464019	0	0	0	0	0	0
SCNN1B	1	0	0	9	0	0	0	0	0	0	-1.86597	0	0	0	0
SERBP1	1	13.066	1	9	0	0	0	0	0	0	-0.611627	0	0	0	0
SOCS1	1	3.64905	0	9	0	0	0	0	0	0	-1.14651	0	0	0	0
TCF12	1	10.7682	1	9	0	0	0	0	-0.288852	0	0	0	0	0	0
UBE2G2	2	10.8009	0	9	0	0	0	0	-0.953263	0	-0.851126	0	0	0	0
UBE2L3	1	10.6989	0	9	0	0	0	0	0	0	-0.45178	0	0	0	0
UBE2M	1	9.75685	0	9	0	0	0	0	-1.42981	0	0	0	0	0	0
USP8	1	9.39787	1	9	0	0	0	0	-1.51666	0	0	0	0	0	0
VDAC2	1	10.9694	0	9	0	0	0	0	0	0	-0.902753	0	0	0	0
ADGRG4	1	0	0	9	-0.142807	0	0	0	0	0	0	0	0	0	0
DNAJA2	1	10.4031	1	9	0	0	0	0	0	0	-0.378065	0	0	0	0
DPH6	1	7.86269	0	9	0	0	0	0	0	0	-0.286721	0	0	0	0
FOXN3	2	10.2136	1	9	-0.131847	0	0	0	0	0	-0.174752	0	0	0	0
MAML3	1	7.44113	0	9	0	0	0	0	0	-0.667717	0	0	0	0	0
PARD3	1	9.57192	1	9	-0.151973	0	0	0	0	0	0	0	0	0	0
PTPN2	1	8.37791	1	9	0	0	0	0	0	0	-0.43571	0	0	0	0
RORA	1	9.6057	1	9	-0.112706	0	0	0	0	0	0	0	0	0	0
SLC7A5	1	12.1297	0	9	0	0	0	0	0	0	-0.410697	0	0	0	0
SLIT2	1	9.36574	1	9	-0.107175	0	0	0	0	0	0	0	0	0	0
SLIT3	1	7.46477	1	9	-0.150873	0	0	0	0	0	0	0	0	0	0
THSD4	1	7.76539	0	9	-0.10097	0	0	0	0	0	0	0	0	0	0
BBX	3	10.5502	1	9	0	-0.421987	0	-0.647126	0	0	0	-0.798592	0	0	0
PARK2	6	0	0	9	-0.166234	-0.202529	0	-0.146736	0	-0.458646	0	-0.206174	0	-0.135117	0
BAZ2A	1	11.2243	1	9	0	-0.460642	0	0	0	0	0	0	0	0	0
BMPR1B	1	6.56491	1	9	0	-0.346586	0	0	0	0	0	0	0	0	0
CASK	1	10.0367	1	9	0	-0.286193	0	0	0	0	0	0	0	0	0
DIAPH2	2	9.19156	1	9	0	-0.341347	0	0	0	0	0	0	0	-0.302922	0
EBF3	1	8.84016	1	9	0	-0.406744	0	0	0	0	0	0	0	0	0
EFNA5	1	8.63053	0	9	0	-0.312371	0	0	0	0	0	0	0	0	0
ENAH	1	11.7502	1	9	0	-0.266129	0	0	0	0	0	0	0	0	0
HECTD4	1	10.1908	1	9	0	-0.446119	0	0	0	0	0	0	0	0	0
ITGA4	1	9.25021	0	9	0	-0.37922	0	0	0	0	0	0	0	0	0
ITGB5	1	9.38924	0	9	0	-0.497722	0	0	0	0	0	0	0	0	0
KDM2B	1	10.2575	1	9	0	-0.26098	0	0	0	0	0	0	0	0	0
MED13L	1	10.313	1	9	0	-0.298541	0	0	0	0	0	0	0	0	0
MKLN1	1	9.8469	1	9	0	-0.309613	0	0	0	0	0	0	0	0	0
MYO10	2	12.6476	0	9	0	-0.362373	0	0	0	0	0	0	0	0	-0.173005
NCOA2	1	9.71851	1	9	0	-0.346182	0	0	0	0	0	0	0	0	0
PIGW	1	8.54213	0	9	0	-0.496651	0	0	0	0	0	0	0	0	0
PLCL2	1	10.1118	1	9	0	-0.392942	0	0	0	0	0	0	0	0	0
PLEKHA5	1	10.2853	1	9	0	-0.503472	0	0	0	0	0	0	0	0	0
PTGFRN	1	10.7717	0	9	0	-0.393279	0	0	0	0	0	0	0	0	0
STRN3	1	8.93939	0	9	0	-0.466821	0	0	0	0	0	0	0	0	0
TAL1	1	9.05514	0	9	0	-0.45633	0	0	0	0	0	0	0	0	0
TNKS	1	9.87646	0	9	0	-0.341214	0	0	0	0	0	0	0	0	0
ATP8A2	5	7.07365	0	9	-0.16642	-0.19062	0	-0.118063	0	0	0	-0.139984	0	0	-0.114363
BCOR	3	11.2292	1	9	-0.202846	-0.197605	0	0	0	0	-0.196077	0	0	0	0
CDH10	1	6.89171	0	9	0	-0.205106	0	0	0	0	0	0	0	0	0
DLG2	3	5.17451	0	9	-0.05818	-0.122743	0	-0.0928986	0	0	0	0	0	0	0
GRIA3	1	0.400245	1	9	0	-0.158268	0	0	0	0	0	0	0	0	0
LDB2	1	9.17859	1	9	0	-0.15467	0	0	0	0	0	0	0	0	0
MRPS28	1	6.96955	0	9	0	-0.211988	0	0	0	0	0	0	0	0	0
NEDD9	1	8.70306	0	9	0	-0.235216	0	0	0	0	0	0	0	0	0
PTPRD	1	9.76749	1	9	0	-0.124432	0	0	0	0	0	0	0	0	0
RUNX1T1	2	7.4759	1	9	-0.262917	-0.205645	0	0	0	0	0	0	0	0	0
SOX5	3	7.94012	1	9	-0.116348	-0.133589	0	0	0	0	0	0	0	-0.104055	0
SYT1	5	8.29593	0	9	-0.208038	-0.228233	0	-0.0908398	-0.110027	0	0	0	0	-0.083248	0
TNS3	1	10.1356	1	9	0	-0.232445	0	0	0	0	0	0	0	0	0
USP48	1	10.3919	1	9	0	-0.243795	0	0	0	0	0	0	0	0	0
AEBP2	1	10.2817	1	9	-0.450213	0	0	0	0	0	0	0	0	0	0
AHRR	1	6.53529	0	9	-0.349248	0	0	0	0	0	0	0	0	0	0
ANP32A	1	12.5855	1	9	-0.264558	0	0	0	0	0	0	0	0	0	0
APCDD1L	1	0	0	9	-0.246936	0	0	0	0	0	0	0	0	0	0
ARID5B	2	9.27271	1	9	-0.217752	0	0	0	0	0	0	0	0	0	-0.120282
ASCC1	1	7.95589	0	9	-0.21269	0	0	0	0	0	0	0	0	0	0
ATP10A	1	9.2826	0	9	-0.19063	0	0	0	0	0	0	0	0	0	0
BMP7	1	6.5768	1	9	-0.407656	0	0	0	0	0	0	0	0	0	0
BMPR1A	1	9.38368	0	9	-0.215174	0	0	0	0	0	0	0	0	0	0
CDK19	1	8.75952	1	9	-0.196543	0	0	0	0	0	0	0	0	0	0
CDKAL1	4	8.05344	0	9	-0.207993	0	-0.185838	-0.161363	0	0	0	0	-0.185838	0	0
CENPT	1	8.7611	0	9	-0.264017	0	0	0	0	0	0	0	0	0	0
CLEC2B	1	6.63575	0	9	-0.209829	0	0	0	0	0	0	0	0	0	0
DLG3	1	10.7363	1	9	-0.331645	0	0	0	0	0	0	0	0	0	0
DYM	1	9.75968	0	9	-0.181621	0	0	0	0	0	0	0	0	0	0
EHF	1	2.38619	1	9	-0.190001	0	0	0	0	0	0	0	0	0	0
FAN1	1	8.23434	0	9	-0.301312	0	0	0	0	0	0	0	0	0	0
GANC	1	8.16036	0	9	-0.261812	0	0	0	0	0	0	0	0	0	0
GAS8	1	7.10009	0	9	-0.286932	0	0	0	0	0	0	0	0	0	0
GRM8	2	5.24569	0	9	-0.328658	0	0	-0.283989	0	0	0	0	0	0	0
HIBADH	1	8.79953	0	9	-0.180157	0	0	0	0	0	0	0	0	0	0
KCNK2	1	9.02945	0	9	-0.231766	0	0	0	0	0	0	0	0	0	0
KY	1	3.85139	0	9	-0.214716	0	0	0	0	0	0	0	0	0	0
MICALCL	1	5.02351	0	9	-0.29358	0	0	0	0	0	0	0	0	0	0
MMP24	1	6.88869	0	9	-0.193744	0	0	0	0	0	0	0	0	0	0
MRPS6	1	9.07539	0	9	-0.438687	0	0	0	0	0	0	0	0	0	0
NLK	4	8.69055	1	9	-0.340618	0	0	-0.14702	-0.223995	-0.603645	0	0	0	0	0
NR1H4	1	0	0	9	-0.211623	0	0	0	0	0	0	0	0	0	0
PAWR	1	10.3139	0	9	-0.205151	0	0	0	0	0	0	0	0	0	0
PDSS2	1	8.26914	0	9	-0.346104	0	0	0	0	0	0	0	0	0	0
PHF21A	1	9.28187	1	9	-0.291202	0	0	0	0	0	0	0	0	0	0
PHKB	1	10.3042	0	9	-0.170008	0	0	0	0	0	0	0	0	0	0
PPP3CA	1	9.69922	1	9	-0.195547	0	0	0	0	0	0	0	0	0	0
RHOH	1	2.26052	0	9	-0.301798	0	0	0	0	0	0	0	0	0	0
SLC22A15	1	7.02927	0	9	-0.191424	0	0	0	0	0	0	0	0	0	0
SPAG9	1	11.1141	1	9	-0.228383	0	0	0	0	0	0	0	0	0	0
TMEM26	1	0.652892	0	9	-0.270653	0	0	0	0	0	0	0	0	0	0
TMEM33	1	10.9332	0	9	-0.31331	0	0	0	0	0	0	0	0	0	0
TNRC6B	1	9.47959	1	9	-0.162033	0	0	0	0	0	0	0	0	0	0
UBE2H	2	10.3689	1	9	-0.275283	0	0	0	0	0	0	0	0	0	-0.224435
UBR2	1	9.41332	1	9	-0.333247	0	0	0	0	0	0	0	0	0	0
YBEY	1	6.6673	0	9	-0.266387	0	0	0	0	0	0	0	0	0	0
CDH6	1	10.3392	1	9	0	-0.606634	0	0	0	0	0	0	0	0	0
ITGAV	1	9.4638	0	9	0	-0.633958	0	0	0	0	0	0	0	0	0
MLLT4	1	0	0	9	0	-0.592978	0	0	0	0	0	0	0	0	0
NDUFV2	1	4.64425	0	9	0	-0.610125	0	0	0	0	0	0	0	0	0
WWTR1	4	10.1906	1	9	-0.284569	-0.565054	-0.230875	0	0	0	0	0	-0.230875	0	0
XPOT	1	11.7526	1	9	0	-0.625954	0	0	0	0	0	0	0	0	0
ZMYM4	1	10.6067	1	9	0	-0.549289	0	0	0	0	0	0	0	0	0
ZNF48	1	8.23973	0	9	0	-0.51132	0	0	0	0	0	0	0	0	0
LRRC1	4	9.8297	0	9	-0.464823	-0.321914	0	-0.171357	0	0	0	-0.346017	0	0	0
MRPS27	2	10.6632	0	9	-0.543694	-0.381196	0	0	0	0	0	0	0	0	0
NARS2	2	8.93209	0	9	-0.365271	-0.253703	0	0	0	0	0	0	0	0	0
ATP5J	3	10.0442	0	9	-0.548301	-0.779353	0	-0.471517	0	0	0	0	0	0	0
KIAA0391	2	6.78758	0	9	-0.530487	-0.915481	0	0	0	0	0	0	0	0	0
MRPS18B	2	9.85278	0	9	-0.539889	-0.751278	0	0	0	0	0	0	0	0	0
VCL	3	11.3782	1	9	-0.435784	-0.454737	0	0	0	0	0	0	0	0	-0.239486
YES1	2	10.6543	0	9	-0.444629	-0.546734	0	0	0	0	0	0	0	0	0
ABCA13	3	5.15739	0	10	0	-0.151327	0	-0.141573	0	0	0	-0.28628	0	0	0
ADAMTSL1	2	7.85253	0	10	0	-0.126352	0	0	0	0	0	-0.182162	0	0	0
AFF2	2	9.41085	1	10	0	0	0	-0.205256	0	0	0	-0.451463	0	0	0
AGBL1	3	0	0	10	-0.146298	0	0	-0.139795	0	0	0	-0.228625	0	0	0
CADM2	1	3.80758	1	10	0	0	0	0	0	0	0	-0.206152	0	0	0
CCDC91	3	7.35208	0	10	0	-0.157586	0	0	0	0	0	-0.188758	0	0	-0.123832
CCSER1	1	5.33729	0	10	0	0	0	0	0	0	0	-0.269168	0	0	0
CDH9	1	1.73759	1	10	0	0	0	0	0	0	0	-0.336042	0	0	0
CSMD1	4	5.86779	0	10	-0.170832	0	0	-0.206682	0	0	0	-0.344335	0	0	-0.168136
CTNNA3	3	1.59156	0	10	0	0	0	-0.108929	0	0	0	-0.256676	0	0	-0.0999026
DEPDC1	1	10.0709	0	10	0	0	0	0	0	0	0	-0.706093	0	0	0
DTNA	1	1.86691	1	10	0	0	0	0	0	0	0	-0.458204	0	0	0
FBXL7	4	8.16974	0	10	-0.138688	-0.117027	0	-0.103427	0	0	0	-0.172656	0	0	0
GNAL	1	8.56847	1	10	0	0	0	0	0	0	0	-0.560862	0	0	0
IL1RAPL1	6	2.74316	1	10	-0.0894899	-0.107967	-0.142701	-0.122628	0	0	0	-0.167416	-0.142701	0	0
KCNT2	1	0	0	10	0	0	0	0	0	0	0	-0.715664	0	0	0
LCLAT1	1	9.48377	0	10	0	0	0	0	0	0	-0.14386	0	0	0	0
LRP1B	3	4.38837	1	10	0	0	0	-0.106077	0	0	0	-0.237122	0	0	-0.07728
MACROD2	2	0.684695	0	10	0	0	0	0	0	0	0	-0.199597	0	0	-0.117559
MAGI2	2	6.56765	0	10	0	-0.0956847	0	-0.0866069	0	0	0	0	0	0	0
MALRD1	1	2.92336	0	10	0	0	0	0	0	0	0	-0.410875	0	0	0
MGAT4C	1	5.31529	0	10	0	0	0	0	0	0	0	-0.237423	0	0	0
MYCBP2	1	10.484	1	10	0	0	0	0	0	0	0	-0.517988	0	0	0
NR2F2	1	7.93436	1	10	0	0	0	0	0	0	0	-0.461204	0	0	0
NRXN1	1	1.86691	1	10	0	0	0	-0.118054	0	0	0	0	0	0	0
PROX1	1	7.08852	1	10	0	0	0	0	0	0	0	-0.626411	0	0	0
RAB11FIP2	1	8.86602	1	10	0	0	0	0	0	0	0	-0.546869	0	0	0
RBMS3	1	3.89112	0	10	0	0	0	0	0	0	0	-0.217162	0	0	0
RIMS2	3	6.36384	1	10	0	-0.198944	0	-0.202776	0	0	0	-0.275467	0	0	0
TMC1	3	7.08122	0	10	0	0	-0.24656	0	0	0	0	-0.142024	-0.24656	0	0
TOPAZ1	1	0	0	10	0	0	0	0	0	0	0	-1.01362	0	0	0
TRHDE	1	7.86532	0	10	0	0	0	0	0	0	0	-0.274555	0	0	0
AGPS	1	10.5768	1	10	0	0	0	0	0	0	0	0	0	-0.131334	0
DOCK3	3	8.67315	1	10	-0.202232	0	0	-0.146707	0	0	0	0	0	-0.187145	0
GMDS	1	7.76862	1	10	0	0	0	0	0	0	0	0	0	-0.201764	0
JAZF1	2	7.08742	1	10	0	0	0	-0.146507	0	0	0	0	0	-0.220523	0
MAP4K3	1	9.59257	0	10	0	0	0	0	0	0	0	0	0	-0.168886	0
MAST2	1	10.0327	0	10	0	0	0	0	0	0	0	0	0	-0.204589	0
NLGN1	1	7.6094	0	10	0	0	0	0	0	0	0	0	0	-0.113146	0
PBX3	1	9.28958	0	10	0	0	0	0	0	0	0	0	0	-0.178019	0
SPTBN1	1	12.1345	1	10	0	0	0	0	0	0	0	0	0	-0.189088	0
ZEB2	1	9.28287	1	10	0	0	0	0	0	0	0	0	0	-0.186731	0
ZNF804B	2	0	0	10	0	-0.149855	0	0	0	0	0	0	0	-0.147415	0
GPC3	2	11.697	1	10	0	0	0	0	0	0	0	0	0	-0.146325	-0.109197
ATE1	2	8.88836	0	10	0	0	0	0	0	0	0	0	0	-0.322642	-0.285857
EFHC2	2	3.54359	1	10	0	0	0	0	0	0	0	0	0	-0.258251	-0.258494
NCALD	2	1.25292	0	10	0	0	0	0	0	0	0	0	0	-0.257664	-0.364428
SETBP1	2	5.13241	1	10	0	0	0	0	0	0	0	0	0	-0.242507	-0.246873
TCF7L1	2	9.13831	0	10	0	0	0	0	0	0	0	0	0	-0.2574	-0.226118
TLK1	2	9.68059	1	10	0	0	0	0	0	0	0	0	0	-0.363187	-0.385386
ADAM10	1	10.2682	1	10	0	0	0	0	0	0	0	0	0	-0.278389	0
APBA2	1	9.67508	0	10	0	0	0	0	0	0	0	0	0	-0.250373	0
BMPR2	1	9.57799	1	10	0	0	0	0	0	0	0	0	0	-0.315257	0
ERC1	1	9.94762	0	10	0	0	0	0	0	0	0	0	0	-0.23301	0
GRAMD1C	1	4.94502	0	10	0	0	0	0	0	0	0	0	0	-0.273394	0
GTDC1	1	6.72766	0	10	0	0	0	0	0	0	0	0	0	-0.24116	0
HERC4	1	9.1073	1	10	0	0	0	0	0	0	0	0	0	-0.351194	0
IGSF11	1	5.71603	0	10	0	0	0	0	0	0	0	0	0	-0.386431	0
INPP4A	2	9.5565	1	10	0	0	0	0	0	0	-0.285915	0	0	-0.274643	0
KLF7	1	8.81491	1	10	0	0	0	0	0	0	0	0	0	-0.298522	0
KMT2E	1	9.75686	1	10	0	0	0	0	0	0	0	0	0	-0.274077	0
MBNL1	1	9.98944	1	10	0	0	0	0	0	0	0	0	0	-0.355335	0
MYO1E	1	8.81514	0	10	0	0	0	0	0	0	0	0	0	-0.379023	0
PBX1	1	10.2474	1	10	0	0	0	0	0	0	0	0	0	-0.266448	0
PITPNC1	1	8.05791	1	10	0	0	0	0	0	0	0	0	0	-0.244425	0
REPS2	1	6.32293	1	10	0	0	0	0	0	0	0	0	0	-0.278669	0
RFX3	1	7.72538	1	10	0	0	0	0	0	0	0	0	0	-0.254849	0
SBF2	1	8.88292	0	10	0	0	0	0	0	0	0	0	0	-0.245003	0
SDHAF3	1	0	0	10	0	0	0	0	0	0	0	0	0	-0.342217	0
SEC14L1	1	9.90377	0	10	0	0	0	0	0	0	0	0	0	-0.377008	0
SOAT1	1	11.0226	0	10	0	0	0	0	0	0	0	0	0	-0.336131	0
STK3	1	7.48299	0	10	0	0	0	0	0	0	0	0	0	-0.373509	0
TASP1	1	6.39583	1	10	0	0	0	0	0	0	0	0	0	-0.280945	0
TMEFF2	1	5.96516	0	10	0	0	0	0	0	0	0	0	0	-0.297635	0
TRERF1	1	9.1142	1	10	0	0	0	0	0	0	0	0	0	-0.253299	0
UBR1	1	9.3062	0	10	0	0	0	0	0	0	0	0	0	-0.381818	0
UGP2	1	10.1789	0	10	0	0	0	0	0	0	0	0	0	-0.239801	0
WWC2	1	9.99038	0	10	0	0	0	0	0	0	0	0	0	-0.265697	0
ZNF292	1	9.40553	1	10	0	0	0	0	0	0	0	0	0	-0.261661	0
ZNF609	1	11.0922	1	10	0	0	0	0	0	0	0	0	0	-0.370089	0
CDK2AP1	2	10.9156	0	10	-0.263309	0	0	0	0	0	0	0	0	-0.310585	0
CEP112	2	5.92732	0	10	-0.292481	0	0	0	0	0	0	0	0	-0.297631	0
FOXP1	2	9.22621	1	10	-0.142435	0	0	0	0	0	0	0	0	-0.280356	0
GATAD2B	2	9.30612	1	10	-0.270862	0	0	0	0	0	0	0	0	-0.32648	0
SSH2	2	9.01734	1	10	0	0	0	0	0	0	0	0	0	-0.445154	-0.333411
UBE2G1	3	10.4529	0	10	-0.258446	0	0	0	0	0	0	0	0	-0.314891	-0.258575
USP32	3	9.28028	1	10	0	0	0	0	-0.288747	0	0	0	0	-0.445132	-0.235958
USP34	3	10.4834	1	10	0	0	0	0	0	0	0	-0.38875	0	-0.570276	-0.291993
ZFHX3	4	9.7822	1	10	0	-0.407241	0	0	0	0	0	-0.261953	0	-0.479947	-0.311667
CNTNAP2	3	6.59421	0	11	0	0	0	-0.164863	0	0	0	-0.237789	0	0	-0.227994
DMD	2	8.08704	1	11	0	0	0	-0.191612	0	0	0	0	0	0	-0.169188
EYS	3	4.39476	0	11	0	0	0	-0.148072	0	0	0	-0.196712	0	0	-0.159602
PCDH11X	2	1.0877	1	11	0	0	0	-0.190039	0	0	0	0	0	0	-0.158109
SNTG1	2	0	0	11	0	0	0	-0.210249	0	0	0	0	0	0	-0.195651
ADGRB3	1	0	0	11	0	0	0	0	0	0	0	0	0	0	-0.21971
CLIP1	1	9.75087	1	11	0	0	0	0	0	0	0	0	0	0	-0.232666
CNTN6	1	0	0	11	0	0	0	0	0	0	0	0	0	0	-0.187014
EIF4G3	1	10.8326	1	11	0	0	0	0	0	0	0	0	0	0	-0.16791
GRID2	2	1.55623	1	11	0	0	0	0	0	0	0	-0.318099	0	0	-0.179092
PLXDC2	1	7.77702	0	11	0	0	0	0	0	0	0	0	0	0	-0.11293
SPAG16	1	7.07866	0	11	0	0	0	0	0	0	0	0	0	0	-0.221105
UNC13C	1	0.370575	0	11	0	0	0	0	0	0	0	0	0	0	-0.181328
ABCC1	2	10.5032	0	11	0	0	0	0	0	0	-0.283188	0	0	0	-0.368642
ADAMTS12	1	4.6654	0	11	0	0	0	0	0	0	0	0	0	0	-0.268198
AGAP1	1	9.93902	1	11	0	0	0	0	0	0	0	0	0	0	-0.415576
ANO3	1	0	0	11	0	0	0	0	0	0	0	0	0	0	-0.318509
ARHGEF18	1	5.89295	1	11	0	0	0	0	0	0	0	0	0	0	-0.401248
C12orf75	1	9.67697	0	11	0	0	0	0	0	0	0	0	0	0	-0.3189
C16orf87	1	8.56943	0	11	0	0	0	0	0	0	0	0	0	0	-0.429329
CHD7	1	10.8552	1	11	0	0	0	0	0	0	0	0	0	0	-0.325836
CORO1C	1	11.1296	1	11	0	0	0	0	0	0	0	0	0	0	-0.241622
CPEB3	1	5.25706	1	11	0	0	0	0	0	0	0	0	0	0	-0.266488
DACH1	2	9.65493	1	11	0	0	0	0	0	-0.264856	0	0	0	0	-0.279452
DLC1	1	4.84566	1	11	0	0	0	0	0	0	0	0	0	0	-0.440007
DOK6	1	0	0	11	0	0	0	0	0	0	0	0	0	0	-0.260788
ERF	1	9.19125	0	11	0	0	0	0	0	0	0	0	0	0	-0.340386
FGFR2	1	9.78407	1	11	0	0	0	0	0	0	0	0	0	0	-0.324076
GAREM	1	0	0	11	0	0	0	0	0	0	0	0	0	0	-0.26089
GFPT2	1	8.2796	0	11	0	0	0	0	0	0	0	0	0	0	-0.392008
HIST1H2BK	1	4.75367	0	11	0	0	0	0	0	0	0	0	0	0	-0.277317
HS2ST1	1	9.72541	0	11	0	0	0	0	0	0	0	0	0	0	-0.27151
INSR	1	9.03209	0	11	0	0	0	0	0	0	0	0	0	0	-0.372466
IST1	1	10.4922	0	11	0	0	0	0	0	0	0	0	0	0	-0.365241
JMJD1C	1	8.64423	1	11	0	0	0	0	0	0	0	0	0	0	-0.32993
MYH9	1	12.4571	1	11	0	0	0	0	0	0	0	0	0	0	-0.33925
NKX2-2	1	6.27949	0	11	0	0	0	0	0	0	0	0	0	0	-0.427058
PCDH15	1	0	0	11	0	0	0	0	0	0	0	0	0	0	-0.431248
PDPN	1	10.8805	0	11	0	0	0	0	0	0	0	0	0	0	-0.383497
PDZD8	1	9.9504	1	11	0	0	0	0	0	0	0	0	0	0	-0.28752
PRKAR1A	1	10.9794	1	11	0	0	0	0	0	0	0	0	0	0	-0.383768
PRKCB	1	2.27087	1	11	0	0	0	0	0	0	0	0	0	0	-0.31507
PRKCE	1	6.82636	1	11	0	0	0	0	0	0	0	0	0	0	-0.367963
PRKD1	1	8.24896	0	11	0	0	0	0	0	0	0	0	0	0	-0.425691
PXDNL	1	0	0	11	0	0	0	0	0	0	0	0	0	0	-0.258118
SAMHD1	1	9.4719	0	11	0	0	0	0	0	0	0	0	0	0	-0.358854
SGMS1	1	7.29753	0	11	0	0	0	0	0	0	0	0	0	0	-0.424967
SGMS2	1	8.49845	0	11	0	0	0	0	0	0	0	0	0	0	-0.244306
ST8SIA4	1	5.80284	0	11	0	0	0	0	0	0	0	0	0	0	-0.365269
SUPT3H	1	7.14883	0	11	0	0	0	0	0	0	0	0	0	0	-0.251489
TBL1X	1	10.6595	1	11	0	0	0	0	0	0	0	0	0	0	-0.268812
TMEM135	1	8.82165	0	11	0	0	0	0	0	0	0	0	0	0	-0.334238
TMEM163	1	2.0561	0	11	0	0	0	0	0	0	0	0	0	0	-0.437354
TRPS1	1	9.63093	1	11	0	0	0	0	0	0	0	0	0	0	-0.233189
TTBK2	1	8.65256	1	11	0	0	0	0	0	0	0	0	0	0	-0.39374
AUTS2	2	9.14949	1	11	0	0	0	-0.134361	0	0	0	0	0	0	-0.314576
BRWD3	2	10.318	1	11	0	0	0	-0.455178	0	0	0	0	0	0	-0.481962
CNTNAP5	2	2.19478	0	11	0	0	0	-0.3243	0	0	0	0	0	0	-0.452082
SLCO1A2	2	0.667517	0	11	0	0	0	-0.340793	0	0	0	0	0	0	-0.385541
CCDC67	1	0	0	11	0	0	0	-0.443803	0	0	0	0	0	0	0
EIF2A	1	10.4413	0	11	0	0	0	-0.360521	0	0	0	0	0	0	0
EPHA5	3	1.67669	0	11	0	-0.185814	0	-0.293483	0	0	0	0	0	0	-0.187091
ESR1	1	0.918788	1	11	0	0	0	-0.426203	0	0	0	0	0	0	0
GNG12	1	9.94494	0	11	0	0	0	-0.361613	0	0	0	0	0	0	0
GSK3B	1	9.87581	1	11	0	0	0	-0.392976	0	0	0	0	0	0	0
ITCH	1	10.0874	1	11	0	0	0	-0.43205	0	0	0	0	0	0	0
RALGAPA2	1	9.02095	0	11	0	0	0	-0.370978	0	0	0	0	0	0	0
RB1CC1	1	10.5287	1	11	0	0	0	-0.341841	0	0	0	0	0	0	0
SMG1	1	10.9387	1	11	0	0	0	-0.372147	0	0	0	0	0	0	0
TMEM57	1	8.33606	1	11	0	0	0	-0.428498	0	0	0	0	0	0	0
ADAM18	1	0	0	11	0	0	0	-0.268648	0	0	0	0	0	0	0
ATP10D	1	10.8518	0	11	0	0	0	-0.272899	0	0	0	0	0	0	0
CHD9	1	9.8496	1	11	0	0	0	-0.267507	0	0	0	0	0	0	0
EYA4	2	8.62591	0	11	0	0	0	-0.285196	0	0	0	-0.351222	0	0	0
FBXL5	1	9.37827	1	11	0	0	0	-0.276684	0	0	0	0	0	0	0
FSTL5	1	0	0	11	0	0	0	-0.20221	0	0	0	0	0	0	0
GNAQ	1	9.91787	1	11	0	0	0	-0.285907	0	0	0	0	0	0	0
GNAT3	1	0	0	11	0	0	0	-0.156346	0	0	0	0	0	0	0
GPR158	2	2.28948	0	11	0	-0.182022	0	-0.174688	0	0	0	0	0	0	0
GULP1	1	8.27739	0	11	0	0	0	-0.171312	0	0	0	0	0	0	0
LRBA	1	10.4803	0	11	0	0	0	-0.141018	0	0	0	0	0	0	0
LRRC4C	1	0.282317	1	11	0	0	0	-0.190072	0	0	0	0	0	0	0
MAP1B	1	12.0994	1	11	0	0	0	-0.191664	0	0	0	0	0	0	0
MEIS1	1	7.89467	1	11	0	0	0	-0.293741	0	0	0	0	0	0	0
MKX	1	0.667517	0	11	0	0	0	-0.233505	0	0	0	0	0	0	0
NXPH1	2	1.73759	0	11	0	-0.179351	0	-0.203872	0	0	0	0	0	0	0
PTPRM	1	3.17183	1	11	0	0	0	-0.223365	0	0	0	0	0	0	0
SNTB2	1	9.57752	0	11	0	0	0	-0.288967	0	0	0	0	0	0	0
TANC2	2	10.6219	1	11	-0.183526	0	0	-0.172186	0	0	0	0	0	0	0
TBCK	1	7.39409	0	11	0	0	0	-0.299612	0	0	0	0	0	0	0
TMCC1	1	7.83928	0	11	0	0	0	-0.238482	0	0	0	0	0	0	0
TMEM117	1	6.10606	0	11	0	0	0	-0.260862	0	0	0	0	0	0	0
UBE2E3	1	11.8617	0	11	0	0	0	-0.33001	0	0	0	0	0	0	0
WDFY3	1	9.68876	1	11	0	0	0	-0.206542	0	0	0	0	0	0	0
ZFAT	1	7.26906	0	11	0	0	0	-0.311943	0	0	0	0	0	0	0
ZNF516	1	9.01169	0	11	0	0	0	-0.233166	0	0	0	0	0	0	0
AKAP12	1	11.8887	0	11	0	0	0	-0.693005	0	0	0	0	0	0	0
BACH1	1	8.65129	0	11	0	0	0	-0.497747	0	0	0	0	0	0	0
CDKN2A	1	9.83234	0	11	0	0	0	-0.518821	0	0	0	0	0	0	0
CEPT1	1	7.97058	1	11	0	0	0	-0.52101	0	0	0	0	0	0	0
DDRGK1	1	8.67839	0	11	0	0	0	-0.6502	0	0	0	0	0	0	0
DENND6A	1	9.11217	0	11	0	0	0	-0.54806	0	0	0	0	0	0	0
ESD	1	10.5446	0	11	0	0	0	-0.588851	0	0	0	0	0	0	0
FBXL17	2	7.63688	1	11	0	0	0	-0.651838	0	0	0	0	0	-0.239156	0
FRYL	1	9.77716	1	11	0	0	0	-0.597485	0	0	0	0	0	0	0
GNAI1	1	9.10738	1	11	0	0	0	-0.6876	0	0	0	0	0	0	0
GPR107	1	9.87694	0	11	0	0	0	-0.652699	0	0	0	0	0	0	0
KIAA1551	1	9.60181	0	11	0	0	0	-0.532034	0	0	0	0	0	0	0
LMBRD2	1	8.44625	0	11	0	0	0	-0.599062	0	0	0	0	0	0	0
MSL2	1	9.03325	0	11	0	0	0	-0.619905	0	0	0	0	0	0	0
PKNOX1	1	8.42702	1	11	0	0	0	-0.555136	0	0	0	0	0	0	0
PLEKHA3	1	8.09923	0	11	0	0	0	-0.58995	0	0	0	0	0	0	0
PRKRIR	1	0	0	11	0	0	0	-0.63654	0	0	0	0	0	0	0
RAB6A	1	9.60395	0	11	0	0	0	-0.58832	0	0	0	0	0	0	0
RABL3	1	8.48727	0	11	0	0	0	-0.493053	0	0	0	0	0	0	0
RIC8B	1	7.71528	1	11	0	0	0	-0.598195	0	0	0	0	0	0	0
SEC31A	1	11.0637	0	11	0	0	0	-0.509693	0	0	0	0	0	0	0
SNX4	1	9.29598	0	11	0	0	0	-0.560598	0	0	0	0	0	0	0
SYNRG	1	9.39578	1	11	0	0	0	-0.497822	0	0	0	0	0	0	0
TRIP11	1	9.14447	0	11	0	0	0	-0.523774	0	0	0	0	0	0	0
YTHDF2	1	10.4349	1	11	0	0	0	-0.506412	0	0	0	0	0	0	0
MAP4K4	3	11.2122	1	11	0	0	0	-0.262466	-0.297346	0	-0.244075	0	0	0	0
ANKRD17	2	11.2778	1	11	0	0	0	-0.44547	-0.488346	0	0	0	0	0	0
KIAA0922	2	0	0	11	0	0	0	-0.632068	-0.506711	0	0	0	0	0	0
TAOK1	2	11.215	1	11	0	0	0	-0.531606	-0.407144	0	0	0	0	0	0
UBAP1	2	9.589	1	11	0	0	0	-0.751295	-1.13449	0	0	0	0	0	0
WNK3	3	8.03286	1	11	0	0	0	-0.405721	-0.648191	0	0	0	0	-0.341124	0
VMP1	3	9.68209	1	11	-0.2798	-0.35007	0	-0.486065	0	0	0	0	0	0	0
