# Supplementary material for: I3: A Self-organising Learning Workflow for Intuitive Integrative Interpretation of Complex Genetic Data
Source: Genomics Proteomics Bioinformatics. 2019 Nov 23;17(5):503–10. doi: 10.1016/j.gpb.2018.10.006 (PMC7056857; doi:10.1016/j.gpb.2018.10.006)
Supplement: Supplementary data 7 [file mmc7.xlsx]

## Sheet: Table S3
Table S3 Enriched druggable categories for gene clusters in the phenotype map
Note: nAnno, number of genes involved in the pathway; nOverlap, number of input genes overlapped with in the pathway; FDR, false discovery rate; CI, confidence interval.
Gene clusters	DGIdb druggable categories	nAnno	nOverlap	Fold changes	Z-score	P value	FDR	Odds ratio	95% CI (lower)	95% CI (upper)	Gene members
C1	Transcription factor binding	515	7	3.18	3.37	0.005	0.0087	3.91	1.4	9.54	AIP, MAPK1, NPM1, POLR1E, SMAD4, TAF1, TAF1B
C1	Clinically actionable	392	7	4.18	4.25	0.001	0.0038	5.26	1.89	12.8	ARAF, BRD4, KRAS, MAPK1, MAX, NPM1, SMAD4
C1	Histone modification	308	6	4.56	4.19	0.0016	0.0038	5.57	1.84	14.2	BRD4, KMT2B, PRKCA, TADA2A, TAF1, TAF10
C1	Transcription factor complex	299	6	4.69	4.28	0.0014	0.0038	5.75	1.9	14.7	CD3EAP, GTF2H3, SMAD4, TAF1, TAF10, TAF1B
C3	Kinase	835	14	2.37	3.57	0.0014	0.0084	2.97	1.46	5.7	AKT2, AKT3, COASY, GSK3A, HK2, IGF1R, ILK, MAPKAP1, NPRL2, PAN3, PFKP, PIP5K1A, PMVK, PTK2
C5	Histone modification	308	16	4.7	7.02	1.7e-07	2.2e-06	5.96	3.16	10.6	BAZ1B, DOT1L, EED, EZH2, HCFC1, ING5, KAT7, KDM2A, KMT2A, MECP2, PHF8, PRMT1, SETDB1, SIN3B, SUZ12, USP7
C5	Methyl transferase	57	6	9.52	6.83	3.5e-05	0.00023	11.3	3.85	27.7	DOT1L, EZH2, KMT2A, PRDM15, PRMT1, SETDB1
C6	Tumor suppressor	943	11	2.33	3.12	0.0048	0.0079	2.98	1.31	6.4	CDKN1B, CDKN2C, FZR1, HDAC8, LAMTOR4, LATS1, LEMD3, MECOM, RBL1, TCF7L2, UVRAG
C6	Transcription factor binding	515	8	3.1	3.52	0.0032	0.0079	3.79	1.47	8.67	HDAC8, HTT, MEIS2, NFYB, RBL1, RBPJ, TCF7L2, UBXN7
C6	Transcription factor complex	299	6	4	3.77	0.0033	0.0079	4.72	1.59	11.7	GTF3C2, MGA, NFYB, RBL1, RBPJ, TCF7L2
C7	Transcription factor complex	299	11	2.84	3.72	0.0016	0.0063	3.18	1.51	6.09	BDP1, CREB1, CREBBP, CTBP1, MED18, MED27, NCOR1, NFYC, NONO, RB1, TAF4
C7	Histone modification	308	13	3.25	4.64	0.00015	0.0009	3.76	1.89	6.92	BAP1, BRD1, CARM1, CREBBP, CTBP1, JAK2, KDM5C, MBD3, MED24, MGEA5, NSD1, TBL1XR1, WDR82
C7	Clinically actionable	392	19	3.74	6.4	4.3e-07	5.1e-06	4.67	2.62	7.94	APC, BAP1, BCL2L1, CD274, CREBBP, EWSR1, FBXW7, FLCN, GREM1, IFNGR1, JAK1, JAK2, KDM5C, NCOR1, NF2, NSD1, RB1, TSC1, TSC2
C8	Tumor suppressor	943	12	2.4	3.38	0.0024	0.0049	3.12	1.42	6.52	CDK10, EP300, FGFR1, LAMTOR3, PA2G4, PRKDC, PTPN11, RCC1, RFWD2, RPTOR, STK11, TFAP4
C8	Transcription factor binding	515	9	3.29	3.95	0.0011	0.0031	4.11	1.69	9.06	ASXL1, EP300, FLNA, KDM1A, PRKDC, RPTOR, SPEN, YEATS2, ZMYND8
C8	Histone modification	308	7	4.28	4.31	0.00099	0.0031	5.17	1.89	12.2	ASXL1, EHMT1, EP300, KDM1A, MBIP, PHF20, YEATS2
C8	Clinically actionable	392	10	4.81	5.67	2.4e-05	0.00019	6.4	2.74	13.9	ASXL1, EP300, FGFR1, PIK3CA, PRKDC, PTPN11, RFWD2, RPTOR, SPEN, STK11
C11	Kinase	835	17	2.88	4.89	3e-05	0.00024	3.97	2.05	7.43	CDKN2A, EPHA5, FGFR2, GSK3B, INSR, MAP4K4, PRKAR1A, PRKCB, PRKCE, PRKD1, SGMS1, SGMS2, SMG1, TAOK1, TBCK, TTBK2, WNK3
C11	Serine threonine kinase	462	11	3.36	4.44	0.00029	0.0012	4.14	1.89	8.36	GSK3B, MAP4K4, PRKAR1A, PRKCB, PRKCE, PRKD1, SMG1, TAOK1, TBCK, TTBK2, WNK3
